# Supplementary material for: The gene regulatory basis of genetic compensation during neural crest induction
Source: PLoS Genet. 2019 Jun 14;15(6):e1008213. doi: 10.1371/journal.pgen.1008213 (PMC6594659; doi:10.1371/journal.pgen.1008213)
Supplement: S1 Table — (TSV) [file pgen.1008213.s008.tsv]

ID	Pop.total	Pop.term	Study.total	Study.term	Pop.family	Study.family	nparents	is.trivial	p	p.adjusted	p.min	name
ZFA:0007082	25529	1913	4724	773	11342	2975	4	false	1.6159783436446152E-50	2.592029263205963E-47	0.0	neural plate border
ZFA:0005023	25529	899	4724	430	11342	2975	3	false	7.959874426991867E-48	1.2767638580894954E-44	0.0	hematopoietic system
ZFA:0000083	25529	561	4724	313	7981	2262	3	false	1.5319661607059735E-45	2.4572737217723816E-42	0.0	ventral mesoderm
ZFA:0005249	25529	833	4724	389	11342	2975	4	false	5.51505236459318E-40	8.84614399280746E-37	0.0	vasculature
ZFA:0009000	25529	5259	4724	1687	11342	2975	4	false	9.995031850355095E-40	1.603203108796957E-36	0.0	cell
ZFS:0000034	25529	5397	4724	1722	11342	2975	1	false	2.1096654726103367E-39	3.38390341806698E-36	0.0	Hatching:Pec-fin
ZFA:0000045	25529	1913	4724	773	7952	2274	4	false	7.041043840969034E-38	1.129383432091433E-34	0.0	neural crest
ZFS:0000028	25529	5332	4724	1690	11342	2975	1	false	7.768938765166364E-36	1.2461377779326848E-32	0.0	Segmentation:26+ somites
ZFA:0000007	25529	490	4724	253	11342	2975	4	false	1.4176195470326395E-34	2.2738617534403538E-31	0.0	blood
ZFS:0000031	25529	3547	4724	1189	11342	2975	1	false	4.4112723437778813E-32	7.075680839419721E-29	0.0	Pharyngula:Prim-25
ZFA:0005830	25529	448	4724	229	11342	2975	3	false	1.7765760331309974E-30	2.84962795714212E-27	0.0	hematopoietic cell
ZFA:0005314	25529	711	4724	323	11342	2975	3	false	3.0131492099491596E-30	4.833091332758452E-27	0.0	blood vessel
ZFA:0001201	25529	327	4724	189	7945	2253	4	false	5.735753567244059E-30	9.20014872185947E-27	0.0	ventral lateral mesoderm
ZFA:0000033	25529	326	4724	189	7949	2271	6	false	9.607081437659781E-30	1.540975862600629E-26	0.0	intermediate cell mass of mesoderm
ZFA:0001487	25529	615	4724	288	11342	2975	4	false	1.1035968371295292E-29	1.770169326755765E-26	0.0	portion of organism substance
ZFS:0000023	25529	6395	4724	1937	11342	2975	1	false	1.4380344934964262E-29	2.3066073275682676E-26	0.0	Segmentation:1-4 somites
ZFA:0001079	25529	706	4724	318	11342	2975	4	false	5.97669665633844E-29	9.586621436766858E-26	0.0	blood vasculature
ZFA:0001486	25529	1377	4724	532	11342	2975	3	false	2.8331373729008052E-27	4.544352346132892E-24	0.0	epithelium
ZFS:0000027	25529	5891	4724	1793	11342	2975	1	false	1.5039509391615976E-26	2.4123373064152025E-23	0.0	Segmentation:20-25 somites
ZFA:0000093	25529	4257	4724	1359	11342	2975	4	false	1.7003307168660738E-26	2.7273304698531827E-23	0.0	blastomere
ZFA:0000005	25529	576	4724	265	11342	2975	4	false	7.547678355320735E-26	1.210647608193446E-22	0.0	artery
ZFS:0000015	25529	4284	4724	1363	11342	2975	1	false	7.951022987719527E-26	1.2753440872302121E-22	0.0	Blastula:Dome
ZFA:0001175	25529	4284	4724	1363	11342	2975	3	false	7.951022987719527E-26	1.2753440872302121E-22	0.0	blastodisc
ZFA:0000010	25529	2583	4724	886	11342	2975	3	false	1.4706741660904516E-25	2.3589613624090844E-22	0.0	cardiovascular system
ZFA:0000082	25529	409	4724	204	11342	2975	4	false	1.9548584548517732E-25	3.135592961582244E-22	0.0	vein
ZFS:0000021	25529	7150	4724	2105	11342	2975	1	false	6.222960758610409E-25	9.981629056811095E-22	0.0	Gastrula:90%-epiboly
ZFS:0000007	25529	3953	4724	1263	11342	2975	1	false	6.263454492778568E-24	1.0046581006416824E-20	0.0	Cleavage:64-cell
ZFS:0000018	25529	3948	4724	1261	11342	2975	1	false	8.290584358883137E-24	1.3298097311648552E-20	0.0	Gastrula:Germ-ring
ZFA:0009090	25529	236	4724	134	11342	2975	3	false	1.1730708532423042E-23	1.8816056486006558E-20	0.0	pigment cell
ZFS:0000033	25529	2769	4724	925	11342	2975	1	false	1.7357714588348934E-22	2.784177419971169E-19	0.0	Hatching:Long-pec
ZFA:0001073	25529	549	4724	247	11342	2975	3	false	1.8920443000530874E-22	3.034839057285152E-19	0.0	axial vasculature
ZFA:0001613	25529	973	4724	387	11342	2975	5	false	3.1535515050630995E-22	5.058296614121211E-19	0.0	pharyngeal arch 3-7
ZFA:0000142	25529	1186	4724	454	11342	2975	3	false	4.1037762095246113E-22	6.582457040077476E-19	0.0	peripheral nervous system
ZFA:0000113	25529	233	4724	130	11342	2975	3	false	4.755509952261742E-22	7.627837963427834E-19	0.0	head mesenchyme
ZFA:0007083	25529	1108	4724	429	11342	2975	4	false	5.71947803383E-22	9.17404276626332E-19	0.0	premigratory neural crest
ZFA:0000095	25529	804	4724	331	11342	2975	5	false	7.755224586334068E-22	1.2439380236479845E-18	0.0	pharyngeal arch 3-7 skeleton
ZFA:0001194	25529	1338	4724	528	7965	2265	3	false	7.9259946556309465E-22	1.2713295427632038E-18	0.0	cranial neural crest
ZFA:0005771	25529	1107	4724	428	11342	2975	4	false	8.924918089011818E-22	1.4315568614774956E-18	0.0	ectomesenchyme
ZFA:0007085	25529	1107	4724	428	11342	2975	4	false	8.924918089011818E-22	1.4315568614774956E-18	0.0	migratory neural crest
ZFA:0007088	25529	1107	4724	428	11342	2975	4	false	8.924918089011818E-22	1.4315568614774956E-18	0.0	premigratory cranial neural crest
ZFS:0000024	25529	6849	4724	2013	11342	2975	1	false	9.79416789626445E-22	1.5709845305608178E-18	0.0	Segmentation:5-9 somites
ZFA:0001216	25529	1106	4724	427	11342	2975	5	false	1.3903116834377317E-21	2.2300599402341218E-18	0.0	splanchnocranium
ZFA:0000737	25529	1190	4724	453	11342	2975	4	false	1.6935935347369358E-21	2.716524029718045E-18	0.0	cranium
ZFA:0001310	25529	1632	4724	587	11342	2975	4	false	3.3975346937299384E-21	5.449645648742821E-18	0.0	dorsolateral placode
ZFA:0007060	25529	1632	4724	587	11342	2975	3	false	3.3975346937299384E-21	5.449645648742821E-18	0.0	dorsolateral field
ZFA:0000121	25529	1782	4724	667	7969	2266	3	false	4.3997310402174664E-21	7.057168588508817E-18	0.0	lateral plate mesoderm
ZFS:0000032	25529	7498	4724	2171	11342	2975	1	false	6.705992872629815E-21	1.0756412567698223E-17	0.0	Pharyngula:High-pec
ZFA:0001309	25529	2049	4724	709	11342	2975	5	false	8.387449581533716E-21	1.345346912878008E-17	0.0	neurogenic placode
ZFA:0000434	25529	1275	4724	476	11342	2975	3	false	1.3098447090407432E-20	2.100990913301352E-17	0.0	skeletal system
ZFA:0009081	25529	429	4724	199	11342	2975	4	false	4.445921576808348E-20	7.131258209200591E-17	0.0	mesenchymal cell
ZFA:0000013	25529	651	4724	272	11342	2975	3	false	4.801902273719688E-19	7.702251247046379E-16	0.0	cranial ganglion
ZFA:0009021	25529	237	4724	126	11342	2975	4	false	5.063281717238412E-19	8.121503874450413E-16	0.0	common myeloid progenitor
ZFA:0000190	25529	670	4724	278	11342	2975	4	false	5.956830635255892E-19	9.55475633895045E-16	0.0	ganglion
ZFA:0000135	25529	975	4724	376	11342	2975	4	false	7.064196206433767E-19	1.1330970715119763E-15	0.0	notochord
ZFS:0000014	25529	7567	4724	2177	11342	2975	1	false	7.569920345034942E-19	1.2142152233436048E-15	0.0	Blastula:Sphere
ZFA:0009258	25529	335	4724	162	11342	2975	4	false	1.0869156674690936E-18	1.743412730620426E-15	0.0	angioblastic mesenchymal cell
ZFA:0001306	25529	2385	4724	796	11342	2975	4	false	1.1628149356100247E-18	1.8651551567184796E-15	0.0	pharyngeal arch
ZFA:0007089	25529	674	4724	277	11342	2975	3	false	3.2956141801732174E-18	5.286165144997841E-15	0.0	embryonic cell
ZFS:0000020	25529	7681	4724	2201	11342	2975	1	false	4.3895974460616115E-18	7.040914303482825E-15	0.0	Gastrula:75%-epiboly
ZFS:0000026	25529	5823	4724	1728	11342	2975	1	false	5.472295569054928E-18	8.777562092764104E-15	0.0	Segmentation:14-19 somites
ZFA:0001477	25529	7898	4724	2253	11342	2975	3	false	8.458384936735307E-18	1.3567249438523431E-14	0.0	portion of tissue
ZFA:0005024	25529	537	4724	230	11342	2975	4	false	9.87437638089995E-18	1.583849971496352E-14	0.0	trunk vasculature
ZFS:0000012	25529	7941	4724	2260	11342	2975	1	false	3.674200133291204E-17	5.893417013799091E-14	0.0	Blastula:High
ZFA:0001377	25529	4857	4724	1549	7710	2207	3	false	3.87827927863723E-17	6.220759962934117E-14	0.0	presumptive mesoderm
ZFA:0009014	25529	320	4724	152	11342	2975	5	false	1.0142130769158305E-16	1.626797775372992E-13	0.0	hematopoietic stem cell
ZFA:0000117	25529	1332	4724	503	8155	2304	5	false	1.1095432808557904E-16	1.7797074224926877E-13	0.0	hypoblast
ZFA:0005295	25529	484	4724	209	11342	2975	3	false	1.1638258013023148E-16	1.866776585288913E-13	0.0	axial blood vessel
ZFA:0009044	25529	255	4724	128	11342	2975	4	false	1.2410511274418386E-16	1.990646008416709E-13	0.0	blood cell
ZFA:0001114	25529	4921	4724	1482	11342	2975	3	false	1.267957886863419E-16	2.0338044505289243E-13	0.0	head
ZFA:0000014	25529	447	4724	196	11342	2975	6	false	1.605954543515108E-16	2.575951087798233E-13	0.0	dorsal aorta
ZFA:0000368	25529	1145	4724	419	11342	2975	3	false	2.324964691102617E-16	3.729243364528598E-13	0.0	integument
ZFS:0000036	25529	2121	4724	708	11342	2975	1	false	2.359155553327298E-16	3.784085507536986E-13	0.0	Larval:Day 4
ZFA:0000292	25529	2775	4724	894	11342	2975	3	false	2.574813436871482E-16	4.130000752741857E-13	0.0	surface structure
ZFA:0009020	25529	1598	4724	555	11342	2975	3	false	2.642333440697555E-16	4.238302838878878E-13	0.0	multi fate stem cell
ZFA:0007087	25529	1107	4724	428	7945	2241	5	false	2.9752682545905705E-16	4.772330280363275E-13	0.0	migratory cranial neural crest
ZFA:0001378	25529	1293	4724	488	8138	2302	5	false	5.472993907786518E-16	8.778682228089576E-13	0.0	axial hypoblast
ZFA:0009356	25529	153	4724	87	11342	2975	3	false	7.450852045656184E-16	1.195116668123252E-12	0.0	myeloid lineage restricted progenitor cell
ZFA:0000105	25529	400	4724	178	11342	2975	5	false	7.527718955387375E-16	1.207446120444135E-12	0.0	epidermis
ZFA:0000056	25529	2037	4724	680	11342	2975	4	false	1.1980160369320906E-15	1.9216177232390734E-12	0.0	pharynx
ZFA:0001204	25529	1275	4724	481	7981	2262	4	false	1.3891922846599982E-15	2.2282644245946372E-12	0.0	axial mesoderm
ZFS:0000038	25529	8020	4724	2270	11342	2975	1	false	1.565922924931074E-15	2.5117403715894424E-12	0.0	Larval:Day 6
ZFA:0001105	25529	8020	4724	2270	11342	2975	4	false	1.565922924931074E-15	2.5117403715894424E-12	0.0	embryonic structure
ZFA:0000041	25529	4854	4724	1548	7753	2231	4	false	1.6030173986619916E-15	2.5712399074538346E-12	0.0	mesoderm
ZFS:0000016	25529	6556	4724	1900	11342	2975	1	false	2.7656468551059267E-15	4.436097555589906E-12	0.0	Blastula:30%-epiboly
ZFA:0001106	25529	1776	4724	602	11342	2975	6	false	3.1451248781679424E-15	5.04478030458138E-12	0.0	pharyngeal pouch
ZFA:0005037	25529	362	4724	163	11342	2975	4	false	3.61242980609332E-15	5.794337408973685E-12	0.0	post-vent vasculature
ZFA:0009138	25529	806	4724	309	11342	2975	4	false	3.638882182261652E-15	5.836767020347689E-12	0.0	mesodermal cell
ZFA:0000071	25529	1324	4724	494	8020	2270	3	false	4.1527196022858E-15	6.660962242066423E-12	0.0	shield
ZFA:0009251	25529	95	4724	61	11342	2975	4	false	7.205846768806231E-15	1.1558178217165195E-11	9.773017254536275E-238	granulocyte monocyte progenitor cell
ZFA:0009141	25529	84	4724	56	11342	2975	6	false	8.064758301006657E-15	1.2935872314814677E-11	1.1488532034182028E-214	macrophage
ZFA:0000272	25529	1760	4724	595	11342	2975	3	false	8.844229141846054E-15	1.4186143543521069E-11	0.0	respiratory system
ZFA:0000354	25529	1760	4724	595	11342	2975	5	false	8.844229141846054E-15	1.4186143543521069E-11	0.0	gill
ZFA:0001107	25529	1760	4724	595	11342	2975	5	false	8.844229141846054E-15	1.4186143543521069E-11	0.0	internal gill bud
ZFA:0009307	25529	1893	4724	633	11342	2975	3	false	1.1838798836173165E-14	1.8989433333221757E-11	0.0	somatic stem cell
ZFA:0001498	25529	89	4724	58	11342	2975	3	false	1.248844860848113E-14	2.003147156800373E-11	3.167039229488953E-225	simple squamous epithelium
ZFA:0001639	25529	89	4724	58	11342	2975	4	false	1.248844860848113E-14	2.003147156800373E-11	3.167039229488953E-225	vascular endothelium
ZFA:0001488	25529	6990	4724	2006	11342	2975	3	false	1.421958962619282E-14	2.2808221760413282E-11	0.0	multi-tissue structure
ZFA:0001478	25529	3510	4724	1087	11342	2975	3	false	1.6302844019610296E-14	2.6149761807454916E-11	0.0	anatomical cluster
ZFA:0001439	25529	7803	4724	2209	11342	2975	4	false	2.3575850183958793E-14	3.7815663695069906E-11	0.0	anatomical system
ZFA:0000091	25529	992	4724	383	8110	2291	4	false	3.115783203253759E-14	4.99771625801903E-11	0.0	axial chorda mesoderm
ZFA:0005042	25529	1470	4724	505	11342	2975	4	false	7.888061614826663E-14	1.2652450830181966E-10	0.0	posterior lateral plate mesoderm
ZFA:0001512	25529	7828	4724	2211	11342	2975	3	false	1.0685015847074812E-13	1.7138765418707997E-10	0.0	anatomical group
ZFA:0009064	25529	92	4724	58	11342	2975	3	false	1.0886446119810933E-13	1.7461859576176736E-10	1.6750817421580001E-231	mononuclear phagocyte
ZFA:0009017	25529	92	4724	58	11342	2975	4	false	1.0886446119810933E-13	1.7461859576176736E-10	1.6750817421580001E-231	monoblast
ZFA:0009253	25529	92	4724	58	11342	2975	4	false	1.0886446119810933E-13	1.7461859576176736E-10	1.6750817421580001E-231	promonocyte
ZFA:0009265	25529	92	4724	58	11342	2975	5	false	1.0886446119810933E-13	1.7461859576176736E-10	1.6750817421580001E-231	monocyte
ZFA:0009309	25529	171	4724	90	11342	2975	6	false	1.281791956710351E-13	2.0559942985634027E-10	0.0	leukocyte
ZFA:0000084	25529	901	4724	332	11342	2975	3	false	1.7308051029863288E-13	2.776211385190071E-10	0.0	yolk
ZFA:0001138	25529	1335	4724	463	11342	2975	3	false	1.9836025870057936E-13	3.1816985495572927E-10	0.0	vestibuloauditory system
ZFA:0007013	25529	2052	4724	709	8108	2289	3	false	2.2554549742852606E-13	3.617749778753558E-10	0.0	preplacodal ectoderm
ZFS:0000030	25529	5310	4724	1561	11342	2975	1	false	3.7917921649486726E-13	6.082034632577671E-10	0.0	Pharyngula:Prim-15
ZFA:0000711	25529	3936	4724	1258	8155	2304	5	false	3.9931727832398046E-13	6.405049144316647E-10	0.0	DEL
ZFA:0000111	25529	3948	4724	1261	8155	2304	4	false	4.599812404386489E-13	7.378099096635929E-10	0.0	germ ring
ZFA:0007059	25529	2052	4724	709	8069	2286	4	false	5.181677797732712E-13	8.31141118756327E-10	0.0	neurogenic field
ZFA:0001308	25529	6843	4724	1956	11342	2975	4	false	9.082254238833576E-13	1.4567935799089056E-9	0.0	organism subdivision
ZFA:0000096	25529	208	4724	102	11342	2975	3	false	1.049932976732236E-12	1.6840924946785065E-9	0.0	cardinal system
ZFA:0001176	25529	3986	4724	1269	8155	2304	4	false	1.2176458753140504E-12	1.9531039840037367E-9	0.0	blastoderm
ZFA:0000282	25529	4613	4724	1372	11342	2975	4	false	1.3413391974508856E-12	2.1515080727112206E-9	0.0	sensory system
ZFA:0009088	25529	96	4724	58	11342	2975	3	false	1.5188917198209981E-12	2.436302318592881E-9	8.341865888129105E-240	professional antigen presenting cell
ZFA:0005076	25529	475	4724	205	7943	2266	4	false	1.542562289875664E-12	2.4742699129605652E-9	0.0	primordial vasculature
ZFS:0000011	25529	551	4724	218	11342	2975	1	false	1.6832426953339294E-12	2.699921283315623E-9	0.0	Blastula:1k-cell
ZFS:0000017	25529	6873	4724	1961	11342	2975	1	false	2.102283256796391E-12	3.372062343901411E-9	0.0	Gastrula:50%-epiboly
ZFA:0000477	25529	167	4724	86	11342	2975	7	false	2.180240875244347E-12	3.497106363891933E-9	0.0	posterior cardinal vein
ZFS:0000019	25529	6214	4724	1791	11342	2975	1	false	2.4704463655467644E-12	3.96259597033701E-9	0.0	Gastrula:Shield
ZFA:0000060	25529	471	4724	202	8038	2281	4	false	2.7541956077374147E-12	4.417729754810813E-9	0.0	prechordal plate
ZFA:0009256	25529	160	4724	83	11342	2975	3	false	3.184201968420272E-12	5.107459957346116E-9	0.0	nucleate erythrocyte
ZFS:0000029	25529	7806	4724	2195	11342	2975	1	false	3.8559676711584986E-12	6.184972144538231E-9	0.0	Pharyngula:Prim-5
ZFA:0001383	25529	1474	4724	497	11342	2975	3	false	4.472781610280875E-12	7.174341702890524E-9	0.0	fin bud
ZFA:0000051	25529	1215	4724	420	11342	2975	4	false	5.790586425096368E-12	9.288100625854575E-9	0.0	otic vesicle
ZFS:0000005	25529	567	4724	221	11342	2975	1	false	6.653957722828945E-12	1.0672948187417629E-8	0.0	Cleavage:16-cell
ZFS:0000022	25529	7781	4724	2185	11342	2975	1	false	1.2983076187259713E-11	2.0824854204364578E-8	0.0	Gastrula:Bud
ZFA:0009136	25529	215	4724	102	11342	2975	3	false	1.3321799121631691E-11	2.1368165791097233E-8	0.0	motile cell
ZFA:0000034	25529	714	4724	266	11342	2975	4	false	1.495822113695591E-11	2.3992986703677277E-8	0.0	lateral line system
ZFA:0000058	25529	414	4724	179	8155	2304	5	false	1.5804703009502315E-11	2.5350743627241715E-8	0.0	polster
ZFA:0001185	25529	366	4724	163	7882	2246	5	false	1.6008621250799453E-11	2.567782848628232E-8	0.0	periderm
ZFA:0000004	25529	444	4724	189	8138	2302	4	false	2.4351238537929565E-11	3.9059386614839025E-8	0.0	anterior axial hypoblast
ZFA:0009357	25529	136	4724	72	11342	2975	3	false	2.5068077784374855E-11	4.0209196766137267E-8	3.0095E-319	mononuclear cell
ZFA:0009249	25529	144	4724	75	11342	2975	4	false	2.7445977795797603E-11	4.4023348384459356E-8	0.0	melanoblast
ZFA:0000162	25529	329	4724	152	7166	2104	3	false	2.875941504173831E-11	4.613010172694825E-8	0.0	trigeminal placode
ZFA:0005077	25529	474	4724	205	6816	2016	3	false	3.946853253351481E-11	6.330752618375775E-8	0.0	vascular cord
ZFA:0000086	25529	418	4724	179	8020	2270	5	false	4.87226121272226E-11	7.815106985206505E-8	0.0	EVL
ZFA:0001463	25529	45	4724	33	11342	2975	4	false	5.099614064208508E-11	8.179780958990447E-8	4.515808478418466E-127	melanophore stripe
ZFA:0000144	25529	135	4724	71	11342	2975	5	false	5.152740833139645E-11	8.26499629635599E-8	2.479959E-317	retinal pigmented epithelium
ZFS:0000037	25529	2056	4724	658	11342	2975	1	false	5.719779131376383E-11	9.174525726727718E-8	0.0	Larval:Day 5
ZFA:0009091	25529	141	4724	73	11342	2975	5	false	7.268623500388612E-11	1.1658872094623333E-7	0.0	melanocyte
ZFA:0001104	25529	1904	4724	640	7274	2030	4	false	1.0257888691769464E-10	1.645365346159822E-7	0.0	pharyngeal endoderm
ZFA:0001178	25529	2086	4724	710	7920	2262	4	false	1.036602107682643E-10	1.6627097807229592E-7	0.0	non neural ectoderm
ZFS:0000042	25529	1783	4724	576	11342	2975	1	false	2.585888211127148E-10	4.147764690647945E-7	0.0	Juvenile:Days 30-44
ZFA:0009165	25529	664	4724	271	6696	2011	4	false	3.012597692077457E-10	4.832206698092241E-7	0.0	neural crest cell
ZFA:0000026	25529	235	4724	111	8079	2287	4	false	3.29016153687723E-10	5.277419105151077E-7	0.0	hatching gland
ZFA:0001285	25529	283	4724	122	11342	2975	6	false	3.608769724548183E-10	5.788466638175286E-7	0.0	intersegmental vessel
ZFA:0000393	25529	2417	4724	754	11342	2975	3	false	3.8657794674873997E-10	6.200710265849789E-7	0.0	mesenchyme
ZFA:0000108	25529	1803	4724	580	11342	2975	3	false	4.773772968967497E-10	7.657131842223865E-7	0.0	fin
ZFA:0001267	25529	209	4724	96	11342	2975	4	false	4.894759911805022E-10	7.851194898535255E-7	0.0	cranial vasculature
ZFS:0000025	25529	7028	4724	1981	11342	2975	1	false	6.79687659955645E-10	1.0902190065688545E-6	0.0	Segmentation:10-13 somites
ZFA:0005041	25529	74	4724	46	8069	2295	4	false	1.3830892643966958E-9	2.2184751800923E-6	3.636719099506512E-182	anterior lateral plate mesoderm
ZFA:0000094	25529	119	4724	65	8078	2295	4	false	1.3873874317471862E-9	2.2253694405224868E-6	1.4334461578902645E-268	blood island
ZFA:0000018	25529	3410	4724	1083	8155	2304	5	false	1.5892739390370631E-9	2.5491953982154493E-6	0.0	epiblast
ZFA:0001161	25529	1347	4724	445	11342	2975	4	false	1.880300990301219E-9	3.0160027884431553E-6	0.0	pectoral fin
ZFA:0000088	25529	551	4724	218	8023	2270	5	false	2.2725724110962066E-9	3.6452061473983154E-6	0.0	YSL
ZFA:0000016	25529	3393	4724	1078	8020	2270	4	false	2.2780581978584428E-9	3.6540053493649423E-6	0.0	ectoderm
ZFA:0005596	25529	1349	4724	445	11342	2975	4	false	2.348559722806028E-9	3.7670897953808686E-6	0.0	paired fin
ZFA:0000496	25529	7128	4724	2002	11342	2975	4	false	2.353769861218848E-9	3.7754468573950324E-6	0.0	compound organ
ZFS:0000035	25529	3975	4724	1171	11342	2975	1	false	6.332672152240986E-9	1.0157606132194542E-5	0.0	Larval:Protruding-mouth
ZFA:0001115	25529	4799	4724	1391	11342	2975	4	false	6.822291284300375E-9	1.0942955220017801E-5	0.0	trunk
ZFA:0009324	25529	170	4724	79	11342	2975	4	false	8.752960011524907E-9	1.403974785848595E-5	0.0	myeloid cell
ZFA:0000029	25529	2047	4724	639	11342	2975	5	false	1.3480567175619974E-8	2.162282974969444E-5	0.0	hindbrain
ZFA:0000064	25529	140	4724	71	8078	2295	4	false	1.6613350424281232E-8	2.6647814080547098E-5	4.292585774370934E-306	presumptive retinal pigmented epithelium
ZFA:0005567	25529	1989	4724	622	11342	2975	4	false	1.669783429093706E-8	2.6783326202663044E-5	0.0	posterior segment eye
ZFA:0005040	25529	43	4724	29	11342	2975	4	false	1.7240408151945073E-8	2.7653614675719897E-5	2.911467210813839E-122	posterior lateral mesoderm
ZFA:0000012	25529	5097	4724	1466	11342	2975	4	false	1.8010743321272492E-8	2.888923228732108E-5	0.0	central nervous system
ZFA:0000120	25529	161	4724	75	11342	2975	4	false	1.8208846154918877E-8	2.920698923248988E-5	0.0	lateral line ganglion
ZFA:0001024	25529	67	4724	41	7313	2075	3	false	1.9187979693540515E-8	3.077751942843899E-5	6.298675687969668E-165	trunk neural crest
ZFA:0000152	25529	1988	4724	621	11342	2975	5	false	2.086179107388047E-8	3.3462312882504274E-5	0.0	retina
ZFA:0000138	25529	1335	4724	463	7861	2233	4	false	2.3197016022166304E-8	3.720801369955475E-5	0.0	otic placode
ZFA:0000339	25529	3775	4724	1112	11342	2975	3	false	2.3257883566300475E-8	3.730564524034596E-5	0.0	digestive system
ZFA:0001490	25529	6735	4724	1892	11342	2975	3	false	2.511293073679923E-8	4.028114090182597E-5	0.0	cavitated compound organ
ZFA:0000568	25529	22	4724	19	7847	2245	3	false	2.6771048035382092E-8	4.294076104875288E-5	2.399289697155596E-65	presumptive blood
ZFA:0000092	25529	342	4724	144	7536	2157	3	false	3.3390216009581325E-8	5.3557906479368445E-5	0.0	axis
ZFA:0005494	25529	571	4724	207	11342	2975	3	false	3.979254892031139E-8	6.382724846817947E-5	0.0	skeletal element
ZFA:0005029	25529	20	4724	17	11342	2975	5	false	6.210365693423154E-8	9.961426572250739E-5	1.9934768044066463E-63	rostral blood island
ZFA:0009199	25529	32	4724	23	11342	2975	5	false	8.54243639672711E-8	1.3702067980350286E-4	4.887795488845707E-95	iridophore
ZFA:0005328	25529	32	4724	23	11342	2975	4	false	8.54243639672711E-8	1.3702067980350286E-4	4.887795488845707E-95	iridoblast
ZFA:0001127	25529	3731	4724	1093	11342	2975	3	false	1.3423041442760507E-7	2.1530558474187853E-4	0.0	visual system
ZFA:0001117	25529	1211	4724	394	11342	2975	4	false	1.353115523619492E-7	2.170397299885665E-4	0.0	post-vent region
ZFA:0000943	25529	142	4724	66	11342	2975	4	false	1.4300913604093189E-7	2.2938665420965475E-4	0.0	pectoral fin skeleton
ZFA:0001116	25529	7480	4724	2168	8026	2272	3	false	1.6762311126209544E-7	2.688674704644011E-4	0.0	presumptive structure
ZFA:0005297	25529	96	4724	49	11342	2975	4	false	1.6887488272016047E-7	2.708753118831374E-4	8.341865888129105E-240	cranial blood vessel
ZFA:0000027	25529	143	4724	66	11342	2975	4	false	1.982645767152691E-7	3.180163810512916E-4	0.0	paired fin skeleton
ZFA:0001495	25529	237	4724	98	11342	2975	3	false	2.2759837334321487E-7	3.6506779084251664E-4	0.0	unilaminar epithelium
ZFA:0000141	25529	1427	4724	480	7813	2197	4	false	2.474975240677913E-7	3.969860286047373E-4	0.0	pectoral fin bud
ZFA:0000396	25529	6165	4724	1734	11342	2975	3	false	2.890484544543734E-7	4.63633720944815E-4	0.0	nervous system
ZFA:0001094	25529	9948	4724	2685	11342	2975	3	false	3.080871253362851E-7	4.941717490394013E-4	0.0	whole organism
ZFA:0000107	25529	3608	4724	1056	11342	2975	6	false	3.3047354577473166E-7	5.300795674226695E-4	0.0	eye
ZFA:0001484	25529	418	4724	179	4284	1363	3	false	4.192763681318183E-7	6.725192944834366E-4	0.0	superficial blastomere
ZFA:0009137	25529	1338	4724	427	11342	2975	4	false	4.4716582563717513E-7	7.172539843220289E-4	0.0	ectodermal cell
ZFA:0005245	25529	43	4724	27	11342	2975	4	false	4.89242704396426E-7	7.847452978518674E-4	2.911467210813839E-122	xanthoblast
ZFA:0000295	25529	193	4724	82	11342	2975	5	false	5.787489191203452E-7	9.283132662690338E-4	0.0	trigeminal ganglion
ZFA:0009080	25529	1334	4724	425	11342	2975	4	false	5.905469704928114E-7	9.472373406704696E-4	0.0	neurectodermal cell
ZFA:0000184	25529	86	4724	44	11342	2975	4	false	6.538472251218204E-7	0.0010487709490953998	6.62671062261976E-219	cleithrum
ZFA:0001227	25529	448	4724	163	11342	2975	5	false	8.882481015247392E-7	0.0014247499548456816	0.0	mandibular arch skeleton
ZFA:0001453	25529	1427	4724	480	8095	2296	4	false	8.900569166217717E-7	0.0014276512942613217	0.0	pectoral fin field
ZFA:0001122	25529	6876	4724	2017	8084	2292	3	false	1.1864343369030754E-6	0.001903040676392533	0.0	primary germ layer
ZFA:0001159	25529	2403	4724	722	11342	2975	3	false	1.2002328292792595E-6	0.0019251734581639322	0.0	immune system
ZFA:0009198	25529	40	4724	25	11342	2975	5	false	1.4772145178551442E-6	0.0023694520866396514	5.6749353990234505E-115	xanthophore
ZFA:0000407	25529	99	4724	48	11342	2975	4	false	1.5735718185699944E-6	0.002524009196986271	5.521001080028412E-246	pectoral girdle
ZFA:0000037	25529	9978	4724	2687	11342	2975	3	false	1.7966364991868079E-6	0.00288180494469564	0.0	anatomical structure
ZFA:0001612	25529	529	4724	186	11342	2975	3	false	2.1004411540823196E-6	0.0033691076111480407	0.0	pharyngeal arch 1
ZFA:0009004	25529	23	4724	17	11342	2975	4	false	2.3600303383895763E-6	0.0037854886627768803	1.4599118390378185E-71	trunk neural crest cell
ZFA:0009130	25529	103	4724	49	11342	2975	3	false	2.463928640579546E-6	0.003952141539489591	3.668424216273086E-254	lining cell
ZFA:0001276	25529	258	4724	101	11342	2975	5	false	3.0774589566238846E-6	0.004936244166424711	0.0	pharyngeal arch 2 skeleton
ZFA:0000008	25529	4638	4724	1321	11342	2975	5	false	3.350603334549164E-6	0.005374367748616859	0.0	brain
ZFA:0009065	25529	102	4724	48	11342	2975	3	false	4.5548090989163395E-6	0.007305913794661808	4.003212445709053E-252	endothelial cell
ZFA:0001611	25529	311	4724	117	11342	2975	3	false	5.1927554586705185E-6	0.008329179755707511	0.0	pharyngeal arch 2
ZFA:0001655	25529	1718	4724	526	11342	2975	4	false	5.379964611378441E-6	0.00862946323665102	0.0	pericardial cavity
ZFA:0009003	25529	86	4724	42	11342	2975	4	false	5.515575167249944E-6	0.008846982568268909	6.62671062261976E-219	cranial neural crest cell
ZFA:0009132	25529	123	4724	55	11342	2975	3	false	6.646528391775218E-6	0.01066103154040745	4.425415390921813E-294	barrier cell
ZFA:0009327	25529	40	4724	24	11342	2975	3	false	6.710920951822412E-6	0.01076431720672315	5.6749353990234505E-115	neutrophil
ZFA:0000075	25529	1285	4724	403	11342	2975	5	false	7.150929209847458E-6	0.011470090452595323	0.0	spinal cord
ZFA:0001596	25529	84	4724	41	11342	2975	4	false	7.2364077046850335E-6	0.011607197958314793	1.1488532034182028E-214	joint
ZFA:0000114	25529	1716	4724	524	11342	2975	6	false	7.883943552778648E-6	0.012645845458656952	0.0	heart
ZFA:0005028	25529	101	4724	47	11342	2975	5	false	8.331970196949611E-6	0.013364480195907176	4.411775598265039E-250	ventral wall of dorsal aorta
ZFA:0001635	25529	162	4724	68	11342	2975	4	false	8.539102951436343E-6	0.013696721134103893	0.0	intramembranous bone
ZFA:0001590	25529	162	4724	68	11342	2975	3	false	8.539102951436343E-6	0.013696721134103893	0.0	dermal bone
ZFA:0001501	25529	497	4724	173	11342	2975	3	false	9.448343916864868E-6	0.015155143642651248	0.0	cartilage element
ZFA:0009053	25529	148	4724	63	11342	2975	3	false	1.0591039964252587E-5	0.01698802810266115	0.0	sensory neuron
ZFA:0009326	25529	56	4724	30	11342	2975	5	false	1.1954881949048317E-5	0.019175630646273503	7.0520115469551E-153	myeloid leukocyte
ZFA:0009011	25529	1253	4724	392	11342	2975	3	false	1.257822350455692E-5	0.0201754705013093	0.0	neuroblast
ZFA:0001328	25529	928	4724	299	11342	2975	4	false	1.2739108379652578E-5	0.020433529840962736	0.0	neuromere
ZFA:0000444	25529	185	4724	75	11342	2975	4	false	1.3472853374929382E-5	0.02161045681338673	0.0	suspensorium
ZFA:0009019	25529	1256	4724	392	11342	2975	4	false	1.610353146918227E-5	0.02583006447656836	0.0	neuronal stem cell
ZFA:0001064	25529	927	4724	298	11342	2975	4	false	1.611250765304666E-5	0.02584446227548684	0.0	rhombomere
ZFA:0009039	25529	92	4724	43	11342	2975	3	false	1.7400508002031746E-5	0.027910414835258923	1.6750817421580001E-231	squamous epithelial cell
ZFA:0001399	25529	115	4724	51	11342	2975	4	false	1.877886295879859E-5	0.030121296185912937	2.6833423104717837E-278	palatoquadrate cartilage
ZFA:0009193	25529	1241	4724	387	11342	2975	3	false	1.9979068665964126E-5	0.03204642614020646	0.0	electrically signaling cell
ZFA:0009248	25529	1241	4724	387	11342	2975	6	false	1.9979068665964126E-5	0.03204642614020646	0.0	neuron
ZFA:0009048	25529	52	4724	28	11342	2975	3	false	2.0493228098107353E-5	0.03287113786936419	1.299085123837544E-143	granulocyte
ZFA:0009015	25529	19	4724	14	11342	2975	4	false	2.0584652013873646E-5	0.03301778183025333	1.1286068928036062E-60	erythroid progenitor cell
ZFA:0001514	25529	253	4724	96	11342	2975	3	false	2.3982699400855768E-5	0.03846824983897265	0.0	bone element
ZFA:0001607	25529	35	4724	21	11342	2975	3	false	2.540294944702317E-5	0.04074633091302517	1.3270928785939815E-102	pharyngeal arch 4
ZFA:0000548	25529	2130	4724	634	11342	2975	3	false	2.5703052679520195E-5	0.04122769649795039	0.0	musculature system
ZFA:0000024	25529	572	4724	193	11342	2975	4	false	2.6113590152990813E-5	0.041886198605397267	0.0	retinal ganglion cell layer
ZFA:0005220	25529	22	4724	16	5546	1609	3	false	2.6900653057597918E-5	0.04314864750438706	5.027152448187662E-62	larval melanophore stripe
ZFA:0001458	25529	432	4724	151	11342	2975	4	false	2.7232828172969923E-5	0.043681456389443755	0.0	cranial cartilage
ZFA:0000998	25529	16	4724	13	7288	2155	3	false	2.771885046792187E-5	0.04446103615054668	3.357698427873313E-49	mesenchyme derived from head mesoderm
ZFA:0001205	25529	210	4724	82	11342	2975	4	false	2.8279319927051256E-5	0.045360029162990215	0.0	Meckel's cartilage
ZFA:0005156	25529	43	4724	24	11342	2975	3	false	3.6365539729766666E-5	0.058330325726545736	2.911467210813839E-122	fibrous joint
ZFA:0009238	25529	153	4724	63	11342	2975	4	false	3.670965840080736E-5	0.05888229207489501	0.0	afferent neuron
ZFA:0005498	25529	31	4724	19	11342	2975	3	false	4.0800086973053795E-5	0.06544333950477829	1.7276829617171717E-92	epihyal-branchiostegal ray joint
ZFA:0000109	25529	2335	4724	688	11342	2975	5	false	4.291477475962125E-5	0.06883529871443247	0.0	forebrain
ZFA:0001422	25529	78	4724	37	11342	2975	4	false	4.418244675244677E-5	0.07086864459092462	8.00697787762673E-202	hyosymplectic cartilage
ZFA:0001273	25529	266	4724	99	11342	2975	5	false	4.443122882931488E-5	0.07126769104222107	0.0	ventral mandibular arch
ZFA:0001608	25529	36	4724	21	11342	2975	3	false	4.5939269421564745E-5	0.07368658815218986	4.22528908014052E-105	pharyngeal arch 5
ZFA:0000164	25529	66	4724	34	7877	2228	3	false	5.410759329798101E-5	0.08678857964996155	4.950522838136874E-165	ventral mesenchyme
ZFA:0000128	25529	2117	4724	627	11342	2975	5	false	5.543047753944628E-5	0.08891048597327184	0.0	midbrain
ZFA:0009190	25529	1509	4724	458	11342	2975	3	false	6.398317637566944E-5	0.10262901490657378	0.0	electrically responsive cell
ZFA:0009128	25529	1509	4724	458	11342	2975	3	false	6.398317637566944E-5	0.10262901490657378	0.0	electrically active cell
ZFA:0000541	25529	567	4724	221	4284	1363	3	false	6.413808555648303E-5	0.10287748923259878	0.0	marginal blastomere
ZFA:0001460	25529	369	4724	130	11342	2975	4	false	6.473801995778281E-5	0.10383978401228362	0.0	pharyngeal arch cartilage
ZFA:0000569	25529	2081	4724	657	8020	2270	5	false	7.477805646054648E-5	0.11994400256271655	0.0	presumptive hindbrain
ZFA:0000547	25529	380	4724	133	11342	2975	6	false	7.552192806018325E-5	0.12113717260853393	0.0	mouth
ZFA:0001291	25529	32	4724	19	11342	2975	5	false	7.578942837322261E-5	0.12156624311064906	4.887795488845707E-95	facial ganglion
ZFA:0009325	25529	55	4724	28	11342	2975	3	false	7.79499600002802E-5	0.12503173584044946	1.4213581130658736E-150	erythroid lineage cell
ZFA:0000590	25529	318	4724	114	11342	2975	4	false	7.927444802514097E-5	0.1271562146323261	0.0	oral region
ZFA:0001294	25529	77	4724	36	11342	2975	5	false	8.15737059964064E-5	0.13084422441823587	1.1563923819525197E-199	epibranchial placode
ZFA:0001632	25529	232	4724	87	11342	2975	3	false	9.25032020089302E-5	0.14837513602232405	0.0	portion of connective tissue
ZFA:0005280	25529	148	4724	60	11342	2975	3	false	9.4621674846884E-5	0.15177316645440192	0.0	cardiac muscle
ZFA:0000818	25529	210	4724	80	11342	2975	3	false	9.498451627960638E-5	0.15235516411248864	0.0	vagal neural crest
ZFA:0001272	25529	145	4724	59	11342	2975	6	false	9.544370038960023E-5	0.15309169542491877	0.0	palatoquadrate arch
ZFA:0000476	25529	30	4724	18	11342	2975	7	false	9.692647626776654E-5	0.15547006793349755	6.304370858979902E-90	branchiostegal ray
ZFA:0001606	25529	45	4724	24	11342	2975	3	false	9.710382537872997E-5	0.15575453590748287	4.515808478418466E-127	pharyngeal arch 3
ZFA:0000672	25529	23	4724	15	11342	2975	7	false	9.767282932763026E-5	0.15666721824151894	1.4599118390378185E-71	hyomandibula
ZFA:0005632	25529	23	4724	15	11342	2975	3	false	9.767282932763026E-5	0.15666721824151894	1.4599118390378185E-71	preopercle vertical limb-hyomandibula joint
ZFA:0007017	25529	2498	4724	780	8003	2274	5	false	1.0298699814554353E-4	0.16519114502545182	0.0	posterior neural plate
ZFA:0007023	25529	2484	4724	772	8152	2303	5	false	1.036387534903538E-4	0.16623656059852748	0.0	posterior neural keel
ZFA:0001295	25529	35	4724	20	11342	2975	3	false	1.0398304080081891E-4	0.16678879744451353	1.3270928785939815E-102	facial placode
ZFA:0001675	25529	217	4724	82	11342	2975	3	false	1.0775168045413108E-4	0.17283369544842625	0.0	ligament
ZFA:0009150	25529	136	4724	61	6658	1975	3	false	1.0880277219846266E-4	0.17451964660633412	1.5542393576066315E-287	Rohon-Beard neuron
ZFA:0001402	25529	214	4724	81	11342	2975	4	false	1.1097728451703582E-4	0.17800756436532544	0.0	ventral hyoid arch
ZFA:0007061	25529	78	4724	36	11342	2975	3	false	1.1362335677643585E-4	0.1822518642694031	8.00697787762673E-202	epibranchial field
ZFA:0001580	25529	186	4724	72	11342	2975	4	false	1.168974337879295E-4	0.18750348379583892	0.0	neurocranium
ZFA:0007015	25529	2498	4724	780	7949	2261	4	false	1.1787807728478328E-4	0.18907643596479237	0.0	posterior presumptive neural plate
ZFA:0001290	25529	387	4724	134	11342	2975	4	false	1.2380919676337714E-4	0.19858995160845694	0.0	stomodeum
ZFA:0000132	25529	5670	4724	1679	7996	2273	4	false	1.245646140044609E-4	0.1998016408631553	0.0	neural plate
ZFA:0007022	25529	2081	4724	657	8003	2274	5	false	1.2551127910378178E-4	0.20132009168246598	0.0	hindbrain neural plate
ZFA:0000200	25529	43	4724	23	11342	2975	4	false	1.2760696615261613E-4	0.20468157370879628	2.911467210813839E-122	dorsal root ganglion
ZFA:0005885	25529	215	4724	81	11342	2975	3	false	1.3297934791521793E-4	0.21329887405600956	0.0	operculohyoid ligament
ZFA:0001065	25529	1906	4724	603	8087	2289	3	false	1.3668205673536118E-4	0.21923801900351933	0.0	lateral mesoderm
ZFA:0001320	25529	93	4724	41	11342	2975	5	false	1.4039214318388847E-4	0.2251889976669571	1.384734240183798E-233	endocardium
ZFA:0000471	25529	203	4724	77	11342	2975	5	false	1.4970015254911733E-4	0.2401190446887842	0.0	atrium
ZFA:0000250	25529	54	4724	27	11342	2975	7	false	1.5441146321789516E-4	0.24767598700150384	2.9171437055101352E-148	opercle
ZFA:0005257	25529	54	4724	27	11342	2975	3	false	1.5441146321789516E-4	0.24767598700150384	2.9171437055101352E-148	blood vessel endothelium
ZFA:0001401	25529	111	4724	47	11342	2975	5	false	1.5633389783397246E-4	0.25075957212569183	2.571689845580568E-270	dorsal hyoid arch
ZFA:0007029	25529	2065	4724	648	8152	2303	5	false	1.5649495782626274E-4	0.25101791235332543	0.0	hindbrain neural keel
ZFA:0009022	25529	65	4724	31	11342	2975	4	false	1.586835187099961E-4	0.2545283640108338	2.7624840199115823E-173	megakaryocyte erythroid progenitor cell
ZFA:0007062	25529	775	4724	247	11342	2975	3	false	1.637749925016344E-4	0.2626950879726216	0.0	olfactory field
ZFA:0001202	25529	2061	4724	647	7898	2234	5	false	1.6379533848570054E-4	0.26272772293106367	0.0	optic cup
ZFA:0001075	25529	41	4724	22	11342	2975	4	false	1.677331782513775E-4	0.2690440179152095	2.0586829884990524E-117	choroidal fissure
ZFA:0001319	25529	142	4724	57	11342	2975	4	false	1.9138780908725832E-4	0.30698604577596234	0.0	myocardium
ZFA:0005469	25529	24	4724	15	11342	2975	3	false	1.9734121344941298E-4	0.3165353063728584	3.0954929001665117E-74	hyomandibula-metapterygoid joint
ZFA:0001321	25529	77	4724	35	11342	2975	5	false	2.0437619444576524E-4	0.32781941589100744	1.1563923819525197E-199	neurocranial trabecula
ZFA:0000080	25529	196	4724	82	6947	2092	3	false	2.711788617629366E-4	0.43497089426775026	0.0	trigeminal neural crest
ZFA:0001286	25529	115	4724	50	7806	2195	3	false	2.7543847427057325E-4	0.4418033127299995	1.5971550483208432E-259	caudal vein plexus
ZFA:0000031	25529	134	4724	57	7986	2270	5	false	2.9488751600079425E-4	0.472999575665274	7.4935696651477355E-295	hypochord
ZFA:0000186	25529	64	4724	30	11342	2975	5	false	2.9497651559603306E-4	0.47314233101603703	4.793122273277846E-171	common cardinal vein
ZFA:0001573	25529	53	4724	26	11342	2975	3	false	3.007487721868737E-4	0.48240103058774536	6.098450979846627E-146	trunk ganglion
ZFA:0000692	25529	20	4724	13	11342	2975	6	false	3.053517798338645E-4	0.4897842548535187	1.9934768044066463E-63	symplectic
ZFA:0001231	25529	20	4724	13	11342	2975	5	false	3.053517798338645E-4	0.4897842548535187	1.9934768044066463E-63	pharyngeal arch 4 skeleton
ZFA:0005631	25529	20	4724	13	11342	2975	3	false	3.053517798338645E-4	0.4897842548535187	1.9934768044066463E-63	preopercle horizontal limb-symplectic joint
ZFA:0001555	25529	67	4724	31	11342	2975	4	false	3.1433090777902776E-4	0.5041867760775606	9.606603476136792E-178	epibranchial ganglion
ZFA:0001149	25529	909	4724	283	11342	2975	3	false	3.2170948369812506E-4	0.5160220118517926	0.0	olfactory system
ZFA:0000079	25529	1150	4724	351	11342	2975	5	false	3.244806233924389E-4	0.520466919921472	0.0	telencephalon
ZFA:0000009	25529	246	4724	89	11342	2975	5	false	3.2563342490630174E-4	0.522316013549708	0.0	cardiac ventricle
ZFA:0007037	25529	2467	4724	764	8067	2288	5	false	3.3054336440767156E-4	0.5301915565099051	0.0	posterior neural tube
ZFA:0001643	25529	3444	4724	977	11342	2975	3	false	3.6111561840984754E-4	0.5792294519293955	0.0	anatomical space
ZFA:0000191	25529	25	4724	15	11342	2975	6	false	3.7398620822128503E-4	0.5998738779869411	6.837543956869769E-77	dentary
ZFA:0005488	25529	25	4724	15	11342	2975	3	false	3.7398620822128503E-4	0.5998738779869411	6.837543956869769E-77	mandibular symphysis
ZFA:0009036	25529	51	4724	25	11342	2975	7	false	3.966730477400305E-4	0.636263568575009	2.820763487170951E-141	blood vessel endothelial cell
ZFA:0001689	25529	601	4724	194	11342	2975	3	false	3.995184822455217E-4	0.6408276455218168	0.0	anatomical line
ZFA:0005465	25529	43	4724	22	11342	2975	3	false	4.100738728672389E-4	0.6577584920790511	2.911467210813839E-122	ceratohyal-branchiostegal ray joint
ZFA:0000762	25529	77	4724	37	7171	2113	3	false	4.1919334171749317E-4	0.672386120114859	2.8848094637647864E-184	facio-acoustic neural crest
ZFA:0000019	25529	543	4724	177	11342	2975	6	false	4.194456972711804E-4	0.6727908984229733	0.0	epiphysis
ZFA:0001400	25529	193	4724	72	11342	2975	5	false	4.2717389061397383E-4	0.685186920544814	0.0	ceratohyal cartilage
ZFA:0001093	25529	3751	4724	1058	11342	2975	3	false	4.366790553600795E-4	0.7004332047975675	0.0	unspecified
ZFA:0009354	25529	38	4724	20	11342	2975	4	false	4.6232883431746106E-4	0.7415754502452075	4.6479580550416005E-110	hematopoietic multipotent progenitor cell
ZFA:0001724	25529	94	4724	42	8038	2281	4	false	5.107482745122414E-4	0.8192402323176352	1.5472146662313842E-221	presumptive endocardium
ZFA:0001217	25529	135	4724	57	7861	2261	3	false	5.141527398507178E-4	0.8247009947205514	1.1038429427418824E-295	presumptive hypochord
ZFA:0005010	25529	28	4724	16	11342	2975	4	false	5.14341020212198E-4	0.8250029964203656	9.275054321214329E-85	mid cerebral vein
ZFA:0001500	25529	8	4724	7	11342	2975	4	false	5.240807529727597E-4	0.8406255277683066	1.4759639809542693E-28	auditory capsule
ZFA:0007043	25529	2049	4724	639	8067	2288	5	false	6.052106422077889E-4	0.9707578701012934	0.0	hindbrain neural tube
ZFA:0005039	25529	21	4724	13	11342	2975	4	false	6.09344367013911E-4	0.9773883646903132	3.697492747935922E-66	anterior lateral mesoderm
ZFA:0001280	25529	21	4724	13	11342	2975	3	false	6.09344367013911E-4	0.9773883646903132	3.697492747935922E-66	branchiostegal ray 3
ZFA:0007030	25529	2471	4724	765	7964	2269	5	false	6.114311034355352E-4	0.9807354899105983	0.0	posterior neural rod
ZFA:0001718	25529	206	4724	80	7912	2240	5	false	6.167065003975225E-4	0.9891972266376261	0.0	presumptive atrium heart tube
ZFA:0000563	25529	561	4724	181	11342	2975	5	false	6.358196499208457E-4	1.0	0.0	pectoral fin musculature
ZFA:0001721	25529	206	4724	80	7950	2254	4	false	6.472195922458139E-4	1.0	0.0	presumptive atrium primitive heart tube
ZFA:0009009	25529	408	4724	136	11342	2975	4	false	7.012760924605815E-4	1.0	0.0	neuron neural crest derived
ZFA:0000257	25529	61	4724	28	11342	2975	4	false	7.070260466632898E-4	1.0	2.751905971653471E-164	pectoral fin cartilage
ZFA:0001543	25529	61	4724	28	11342	2975	4	false	7.070260466632898E-4	1.0	2.751905971653471E-164	paired fin cartilage
ZFA:0000022	25529	314	4724	108	11342	2975	5	false	7.108868266977958E-4	1.0	0.0	floor plate
ZFA:0000101	25529	1776	4724	521	11342	2975	5	false	7.297824235321072E-4	1.0	0.0	diencephalon
ZFA:0000207	25529	566	4724	182	11342	2975	3	false	7.364300809668731E-4	1.0	0.0	fin musculature
ZFA:0000570	25529	2153	4724	668	8167	2315	4	false	7.566222945317823E-4	1.0	0.0	optic primordium
ZFA:0001316	25529	27	4724	16	7352	2086	4	false	7.590109834757831E-4	1.0	4.621611411673406E-77	anterior lateral line placode
ZFA:0005061	25529	34	4724	18	11342	2975	5	false	8.069943057743739E-4	1.0	4.2876475060399093E-100	ventricular myocardium
ZFA:0000123	25529	1925	4724	561	11342	2975	7	false	8.591341500649495E-4	1.0	0.0	liver
ZFA:0001491	25529	1925	4724	561	11342	2975	3	false	8.591341500649495E-4	1.0	0.0	solid compound organ
ZFA:0000042	25529	499	4724	162	11342	2975	5	false	8.87362538198986E-4	1.0	0.0	midbrain hindbrain boundary
ZFA:0000036	25529	1934	4724	563	11342	2975	3	false	9.377452943222849E-4	1.0	0.0	liver and biliary system
ZFA:0000509	25529	673	4724	212	11342	2975	4	false	9.388544390037939E-4	1.0	0.0	epithalamus
ZFA:0005155	25529	37	4724	19	11342	2975	3	false	9.489868454310422E-4	1.0	1.3827675213590358E-107	cartilaginous joint
ZFA:0005227	25529	347	4724	117	11342	2975	4	false	0.0010103496973849465	1.0	0.0	protoneuromast
ZFA:0000243	25529	344	4724	116	11342	2975	5	false	0.0010550299305388273	1.0	0.0	neuromast
ZFA:0001715	25529	14	4724	10	7944	2263	4	false	0.0010581991655933412	1.0	2.2122632247706898E-44	otic vesicle protrusion
ZFA:0000047	25529	643	4724	203	11342	2975	5	false	0.0010601784471080088	1.0	0.0	peripheral olfactory organ
ZFA:0005025	25529	83	4724	35	11342	2975	7	false	0.0011266810881683641	1.0	1.539873597281794E-212	dorsal longitudinal anastomotic vessel
ZFA:0000050	25529	2143	4724	666	7968	2271	5	false	0.0011534296283183308	1.0	0.0	optic vesicle
ZFA:0007036	25529	2052	4724	639	7964	2269	5	false	0.00117300562080523	1.0	0.0	hindbrain neural rod
ZFA:0001057	25529	43	4724	21	11342	2975	4	false	0.0012081337250809574	1.0	2.911467210813839E-122	intersegmental vein
ZFA:0005069	25529	5	4724	5	11342	2975	6	false	0.0012385371689411372	1.0	6.399057168828114E-19	sinoatrial node
ZFA:0005600	25529	5	4724	5	11342	2975	5	false	0.0012385371689411372	1.0	6.399057168828114E-19	sinoatrial region
ZFA:0000038	25529	6541	4724	1897	8155	2304	3	false	0.0012768534683436584	1.0	0.0	margin
ZFA:0001359	25529	562	4724	179	11342	2975	4	false	0.0013254686680228846	1.0	0.0	pineal complex
ZFA:0001424	25529	184	4724	67	11342	2975	4	false	0.0013897459514954423	1.0	0.0	chondrocranium
ZFA:0001389	25529	30	4724	16	11342	2975	4	false	0.001412963158329466	1.0	6.304370858979902E-90	regeneration epithelium
ZFA:0005566	25529	608	4724	192	11342	2975	4	false	0.0014160723077732418	1.0	0.0	anterior segment eye
ZFA:0001232	25529	20	4724	12	11342	2975	5	false	0.0014669461342327092	1.0	1.9934768044066463E-63	pharyngeal arch 5 skeleton
ZFA:0001438	25529	3354	4724	944	11342	2975	4	false	0.001486901363047021	1.0	0.0	coelom
ZFA:0000063	25529	5824	4724	1718	7710	2207	3	false	0.0014889426670186968	1.0	0.0	presumptive neural plate
ZFA:0001471	25529	257	4724	89	11342	2975	3	false	0.0015884085892691555	1.0	0.0	posterior lateral line system
ZFA:0000944	25529	115	4724	45	11342	2975	5	false	0.001606339693009096	1.0	2.6833423104717837E-278	posterior lateral line
ZFA:0000422	25529	11	4724	8	11342	2975	6	false	0.0016643404702452388	1.0	1.0038672610357678E-37	retroarticular
ZFA:0000600	25529	7	4724	6	11342	2975	4	false	0.0017613711853718933	1.0	2.091256465479488E-25	cranial nerve IV
ZFA:0000815	25529	9	4724	7	11342	2975	4	false	0.001820539300317955	1.0	1.172020101345898E-31	nucleus of the medial longitudinal fasciculus medulla oblongata
ZFA:0005601	25529	5	4724	5	7944	2263	6	false	0.0018700490923658373	1.0	3.797798047118312E-18	sinoatrial ring
ZFA:0000270	25529	28	4724	15	11342	2975	6	false	0.0018721679585909437	1.0	9.275054321214329E-85	maxilla
ZFA:0009183	25529	28	4724	15	11342	2975	3	false	0.0018721679585909437	1.0	9.275054321214329E-85	epidermal cell
ZFA:0005421	25529	28	4724	15	11342	2975	3	false	0.0018721679585909437	1.0	9.275054321214329E-85	autopalatine-maxillary joint
ZFA:0007057	25529	36	4724	18	11342	2975	3	false	0.00190440831441667	1.0	4.22528908014052E-105	ocular blood vessel
ZFA:0009242	25529	170	4724	66	8100	2301	4	false	0.0019721520888255776	1.0	0.0	primary neuron
ZFA:0005316	25529	76	4724	34	7134	2049	4	false	0.00203994758290026	1.0	3.9466015718450866E-182	fin fold pectoral fin bud
ZFA:0007009	25529	193	4724	69	11342	2975	4	false	0.0020548632063983508	1.0	0.0	nerve
ZFA:0000385	25529	39	4724	19	11342	2975	4	false	0.0021184987177001856	1.0	1.6035948703789808E-112	lymphatic system
ZFA:0001609	25529	39	4724	19	11342	2975	3	false	0.0021184987177001856	1.0	1.6035948703789808E-112	pharyngeal arch 6
ZFA:0005802	25529	5	4724	5	6921	2035	4	false	0.002190129324400623	1.0	7.567712738386009E-18	interrenal angiogenic sprout
ZFA:0000098	25529	621	4724	194	11342	2975	3	false	0.0023344717413806473	1.0	0.0	proliferative region
ZFA:0001078	25529	120	4724	46	11342	2975	5	false	0.0023362986656388293	1.0	3.443486725663115E-288	thymus
ZFA:0005773	25529	51	4724	25	7165	2105	3	false	0.0023612750517531364	1.0	4.488314860375491E-131	embryonic blood vessel endothelial progenitor cell
ZFA:0000028	25529	1837	4724	572	7968	2271	5	false	0.0024845317849782724	1.0	0.0	heart primordium
ZFA:0001516	25529	159	4724	58	11342	2975	4	false	0.0026771399386653905	1.0	0.0	ceratobranchial cartilage
ZFA:0009034	25529	258	4724	88	11342	2975	4	false	0.002775158869835585	1.0	0.0	epithelial cell
ZFA:0005110	25529	37	4724	18	11342	2975	4	false	0.002809544442907647	1.0	1.3827675213590358E-107	thoracic duct
ZFA:0005296	25529	37	4724	18	11342	2975	5	false	0.002809544442907647	1.0	1.3827675213590358E-107	axial lymph vessel
ZFA:0001702	25529	96	4724	38	11342	2975	3	false	0.002816468784105938	1.0	8.341865888129105E-240	apical ectodermal ridge
ZFA:0000115	25529	1828	4724	569	8011	2285	5	false	0.0028696692676450177	1.0	0.0	heart rudiment
ZFA:0001719	25529	253	4724	92	7912	2240	5	false	0.0028746864411292906	1.0	0.0	presumptive cardiac ventricle heart tube
ZFA:0000588	25529	57	4724	25	11342	2975	6	false	0.002914905803458338	1.0	3.5616219934411528E-155	statoacoustic (VIII) ganglion
ZFA:0001054	25529	29	4724	15	11342	2975	3	false	0.002946369918530831	1.0	2.3773782509587086E-87	lateral dorsal aorta
ZFA:0000641	25529	189	4724	67	11342	2975	3	false	0.0029966241102266653	1.0	0.0	cranial nerve
ZFA:0000046	25529	976	4724	293	11342	2975	5	false	0.0030076906955042518	1.0	0.0	retinal neural layer
ZFA:0001720	25529	253	4724	92	7950	2254	4	false	0.00301187973938483	1.0	0.0	presumptive cardiac ventricle primitive heart tube
ZFA:0001119	25529	63	4724	27	11342	2975	6	false	0.0030200979374653547	1.0	8.447129081424026E-169	dermis
ZFA:0001461	25529	163	4724	59	11342	2975	4	false	0.003028469312440744	1.0	0.0	chondrocranium cartilage
ZFA:0001314	25529	75	4724	31	11342	2975	4	false	0.0030637553972727174	1.0	2.5082969250126042E-195	posterior lateral line ganglion
ZFA:0001616	25529	14	4724	9	11342	2975	4	false	0.0030744621725346775	1.0	1.5074370968386642E-46	atrioventricular canal endocardium
ZFA:0000149	25529	1816	4724	562	7951	2255	5	false	0.0030797374443802916	1.0	0.0	primitive heart tube
ZFA:0000035	25529	558	4724	175	11342	2975	5	false	0.0031246153103670756	1.0	0.0	lens
ZFA:0001228	25529	24	4724	13	11342	2975	5	false	0.0032971036276667185	1.0	3.0954929001665117E-74	pharyngeal arch 3 skeleton
ZFA:0001230	25529	19	4724	11	11342	2975	5	false	0.0034324860549500924	1.0	1.1286068928036062E-60	pharyngeal arch 6 skeleton
ZFA:0001120	25529	362	4724	126	8084	2292	4	false	0.0036400627925001917	1.0	0.0	neuroectoderm
ZFA:0000293	25529	52	4724	23	11342	2975	4	false	0.0037077092908570984	1.0	1.299085123837544E-143	synencephalon
ZFA:0001269	25529	142	4724	52	11342	2975	3	false	0.003933356440571202	1.0	0.0	regenerating fin
ZFA:0005105	25529	38	4724	18	11342	2975	4	false	0.004046054070703805	1.0	4.6479580550416005E-110	lymph vasculature
ZFA:0005844	25529	38	4724	18	11342	2975	4	false	0.004046054070703805	1.0	4.6479580550416005E-110	lymph vessel
ZFA:0005145	25529	1759	4724	507	11342	2975	4	false	0.004122079727483169	1.0	0.0	muscle
ZFA:0000940	25529	95	4724	37	11342	2975	5	false	0.004376293795158033	1.0	9.773017254536275E-238	posterior lateral line neuromast
ZFA:0001052	25529	22	4724	12	11342	2975	4	false	0.0043832214107468155	1.0	7.185305225239848E-69	primordial hindbrain channel
ZFA:0007063	25529	10	4724	7	11342	2975	3	false	0.0046913261392635625	1.0	1.0341658001760005E-34	neural crest hindbrain
ZFA:0000445	25529	1258	4724	369	11342	2975	5	false	0.004716828603318506	1.0	0.0	optic tectum
ZFA:0005008	25529	4	4724	4	11342	2975	4	false	0.004726534642064323	1.0	1.4510502035915225E-15	aortic arch 4
ZFA:0005007	25529	4	4724	4	11342	2975	4	false	0.004726534642064323	1.0	1.4510502035915225E-15	aortic arch 3
ZFA:0000863	25529	77	4724	31	11342	2975	4	false	0.004911659909513971	1.0	1.1563923819525197E-199	dermatocranium
ZFA:0001414	25529	33	4724	16	11342	2975	4	false	0.004959217286966301	1.0	1.4261472248686644E-97	occipital region
ZFA:0001423	25529	33	4724	16	11342	2975	6	false	0.004959217286966301	1.0	1.4261472248686644E-97	parachordal cartilage
ZFA:0007042	25529	1304	4724	409	8038	2281	4	false	0.005183176319876597	1.0	0.0	spinal cord neural tube
ZFA:0001031	25529	639	4724	196	11342	2975	4	false	0.005410789960408897	1.0	0.0	rhombomere 1
ZFA:0005016	25529	6	4724	5	11342	2975	4	false	0.005808899916030137	1.0	3.3866404704112237E-22	aortic arch 6
ZFA:0001281	25529	6	4724	5	11342	2975	3	false	0.005808899916030137	1.0	3.3866404704112237E-22	branchiostegal ray 2
ZFA:0005616	25529	20	4724	11	11342	2975	3	false	0.005834812624746337	1.0	1.9934768044066463E-63	quadrate-entopterygoid joint
ZFA:0005620	25529	151	4724	54	11342	2975	3	false	0.005874128529828351	1.0	0.0	endochondral element
ZFA:0001591	25529	151	4724	54	11342	2975	5	false	0.005874128529828351	1.0	0.0	endochondral bone
ZFA:0000657	25529	15	4724	9	11342	2975	6	false	0.005905822792385874	1.0	1.996076664239587E-49	entopterygoid
ZFA:0001340	25529	15	4724	9	11342	2975	3	false	0.005905822792385874	1.0	1.996076664239587E-49	nucleus of the tract of the postoptic commissure
ZFA:0007045	25529	527	4724	173	8065	2252	5	false	0.005973216802174617	1.0	0.0	midbrain hindbrain boundary neural keel
ZFA:0000054	25529	676	4724	206	11342	2975	4	false	0.006038462253198338	1.0	0.0	pericardium
ZFA:0001391	25529	48	4724	21	11342	2975	3	false	0.006336049018255042	1.0	3.2513101056459466E-134	anterior lateral line ganglion
ZFA:0000360	25529	1797	4724	551	7895	2234	5	false	0.006352975184973796	1.0	0.0	heart tube
ZFA:0000085	25529	87	4724	36	7660	2191	4	false	0.006903249659441753	1.0	4.0627661213250023E-206	apical ectodermal ridge pectoral fin bud
ZFA:0005425	25529	678	4724	206	11342	2975	3	false	0.006934935497415327	1.0	0.0	serous membrane
ZFA:0000100	25529	604	4724	185	11342	2975	5	false	0.007204328583154213	1.0	0.0	cerebellum
ZFA:0000821	25529	14	4724	9	7172	2114	3	false	0.007246890595205989	1.0	9.267408557018338E-44	primary neuron hindbrain
ZFA:0001371	25529	481	4724	150	11342	2975	5	false	0.007420406824110942	1.0	0.0	pancreatic system
ZFA:0009159	25529	82	4724	32	11342	2975	5	false	0.0074425099141288645	1.0	2.0890333380071926E-210	mucus secreting cell
ZFA:0000189	25529	37	4724	17	11342	2975	4	false	0.007535285261487534	1.0	1.3827675213590358E-107	otic region
ZFA:0001155	25529	37	4724	17	11342	2975	5	false	0.007535285261487534	1.0	1.3827675213590358E-107	enteric nervous system
ZFA:0005046	25529	13	4724	8	11342	2975	3	false	0.007707374652946532	1.0	1.2198396335754102E-43	hyaloid vessel
ZFA:0005435	25529	13	4724	8	11342	2975	3	false	0.007707374652946532	1.0	1.2198396335754102E-43	actinotrichium
ZFA:0005618	25529	13	4724	8	11342	2975	3	false	0.007707374652946532	1.0	1.2198396335754102E-43	anguloarticular-retroarticular joint
ZFA:0005624	25529	153	4724	54	11342	2975	3	false	0.007919427954877182	1.0	0.0	replacement element
ZFA:0001628	25529	153	4724	54	11342	2975	4	false	0.007919427954877182	1.0	0.0	replacement bone
ZFA:0001693	25529	153	4724	54	11342	2975	3	false	0.007919427954877182	1.0	0.0	chondral bone
ZFA:0009316	25529	73	4724	29	11342	2975	5	false	0.007936357118265371	1.0	5.738761549586752E-191	cardiac muscle cell
ZFA:0009355	25529	43	4724	19	11342	2975	3	false	0.008106333789586908	1.0	2.911467210813839E-122	lymphoid progenitor cell
ZFA:0001156	25529	239	4724	86	7608	2188	4	false	0.008347705626454028	1.0	0.0	posterior lateral line placode
ZFA:0000154	25529	29	4724	14	11342	2975	5	false	0.008805009120863398	1.0	2.3773782509587086E-87	sinus venosus
ZFA:0005221	25529	6	4724	5	5541	1607	3	false	0.00930090987807822	1.0	2.494477896529582E-20	dorsal larval melanophore stripe
ZFA:0000160	25529	597	4724	182	11342	2975	6	false	0.009337166607737181	1.0	0.0	tegmentum
ZFA:0005147	25529	80	4724	31	11342	2975	3	false	0.009372875200161647	1.0	3.988769873057084E-206	regenerating tissue
ZFA:0001682	25529	262	4724	86	11342	2975	4	false	0.009640035982028828	1.0	0.0	white matter
ZFA:0001083	25529	362	4724	115	11342	2975	4	false	0.009731002766229374	1.0	0.0	ventricular zone
ZFA:0001270	25529	74	4724	29	11342	2975	4	false	0.009845354499379264	1.0	3.768465300150557E-193	blastema
ZFA:0000097	25529	16	4724	9	11342	2975	3	false	0.010384314035015892	1.0	2.8195662247630114E-52	carotid artery
ZFA:0001300	25529	16	4724	9	11342	2975	3	false	0.010384314035015892	1.0	2.8195662247630114E-52	vagal placode 4
ZFA:0001690	25529	47	4724	20	11342	2975	3	false	0.01092764391885653	1.0	7.650739092276834E-132	groove
ZFA:0000048	25529	773	4724	246	7945	2241	5	false	0.010992281134389516	1.0	0.0	olfactory placode
ZFA:0001469	25529	182	4724	62	11342	2975	4	false	0.011065857642558722	1.0	0.0	lateral line
ZFA:0000351	25529	149	4724	52	11342	2975	4	false	0.011477978641810358	1.0	0.0	olfactory region
ZFA:0007047	25529	502	4724	164	7829	2201	5	false	0.011590274008712112	1.0	0.0	midbrain hindbrain boundary neural tube
ZFA:0001187	25529	532	4724	174	8020	2270	3	false	0.011940204076225189	1.0	0.0	presumptive midbrain hindbrain boundary
ZFA:0001679	25529	693	4724	223	8047	2285	5	false	0.012342511412931405	1.0	0.0	solid lens vesicle
ZFA:0005409	25529	120	4724	43	11342	2975	4	false	0.012462293906880657	1.0	3.443486725663115E-288	pars superior ear
ZFA:0000112	25529	2396	4724	672	11342	2975	5	false	0.012515766279110942	1.0	0.0	gut
ZFA:0001510	25529	30	4724	14	11342	2975	4	false	0.012589587507684059	1.0	6.304370858979902E-90	basihyal cartilage
ZFA:0005775	25529	19	4724	10	11342	2975	4	false	0.012606699798475389	1.0	1.1286068928036062E-60	enteric neuron
ZFA:0000467	25529	9	4724	6	11342	2975	9	false	0.012778648847500277	1.0	1.172020101345898E-31	anguloarticular
ZFA:0001644	25529	9	4724	6	11342	2975	3	false	0.012778648847500277	1.0	1.172020101345898E-31	articular cartilage
ZFA:0001645	25529	9	4724	6	11342	2975	3	false	0.012778648847500277	1.0	1.172020101345898E-31	angular bone
ZFA:0000414	25529	18	4724	10	8075	2290	4	false	0.013886495657666871	1.0	3.062035000600959E-55	presumptive cephalic mesoderm
ZFA:0000431	25529	111	4724	40	11342	2975	4	false	0.014069805530211088	1.0	2.571689845580568E-270	semicircular canal
ZFA:0001722	25529	31	4724	15	8038	2281	4	false	0.014140134409912585	1.0	7.59608081863409E-88	presumptive sinus venosus
ZFA:0007067	25529	45	4724	19	11342	2975	3	false	0.01421677699510164	1.0	4.515808478418466E-127	vagal ganglion
ZFA:0000823	25529	134	4724	47	11342	2975	4	false	0.014224871487095121	1.0	2.05891693E-315	rhombomere 5
ZFA:0001301	25529	22	4724	11	11342	2975	5	false	0.0143800782671792	1.0	7.185305225239848E-69	glossopharyngeal ganglion
ZFA:0007066	25529	22	4724	11	11342	2975	3	false	0.0143800782671792	1.0	7.185305225239848E-69	glossopharyngeal neural crest
ZFA:0007016	25529	3650	4724	1077	8138	2302	5	false	0.01472725512527403	1.0	0.0	anterior neural plate
ZFA:0001284	25529	45	4724	20	7889	2232	4	false	0.014800452102649554	1.0	5.8401867410426E-120	optic fissure
ZFA:0000435	25529	105	4724	38	11342	2975	4	false	0.015241827827554351	1.0	3.171651718613785E-258	cranial nerve II
ZFA:0001261	25529	644	4724	193	11342	2975	4	false	0.015675168393455993	1.0	0.0	ventricular system
ZFA:0001296	25529	25	4724	12	11342	2975	3	false	0.01575194852873809	1.0	6.837543956869769E-77	glossopharyngeal placode
ZFA:0005009	25529	7	4724	5	11342	2975	4	false	0.01592772174229977	1.0	2.091256465479488E-25	aortic arch 5
ZFA:0001334	25529	37	4724	17	7995	2266	4	false	0.016741438232297227	1.0	5.897750027696758E-102	presumptive enteric nervous system
ZFA:0001053	25529	17	4724	9	11342	2975	3	false	0.016995683766240357	1.0	4.23208774687571E-55	primitive internal carotid artery
ZFA:0001299	25529	17	4724	9	11342	2975	3	false	0.016995683766240357	1.0	4.23208774687571E-55	vagal placode 3
ZFA:0000146	25529	3428	4724	1013	8024	2271	4	false	0.01713758569920194	1.0	0.0	presumptive brain
ZFA:0001218	25529	319	4724	108	8100	2301	4	false	0.017366799937648805	1.0	0.0	presumptive floor plate
ZFA:0000099	25529	55	4724	22	11342	2975	4	false	0.017667083906095265	1.0	1.4213581130658736E-150	brain vasculature
ZFA:0001507	25529	34	4724	15	11342	2975	5	false	0.018021542788319106	1.0	4.2876475060399093E-100	trabecula cranii
ZFA:0009043	25529	3	4724	3	11342	2975	3	false	0.01803303375035212	1.0	4.113364564621451E-12	circulating cell
ZFA:0000677	25529	3	4724	3	11342	2975	3	false	0.01803303375035212	1.0	4.113364564621451E-12	segmental intercostal artery
ZFA:0001527	25529	3	4724	3	11342	2975	4	false	0.01803303375035212	1.0	4.113364564621451E-12	epibranchial cartilage
ZFA:0007065	25529	3	4724	3	11342	2975	4	false	0.01803303375035212	1.0	4.113364564621451E-12	hyoid neural crest
ZFA:0001574	25529	46	4724	19	11342	2975	3	false	0.01839346380206611	1.0	1.8387818890554158E-129	autonomic nervous system
ZFA:0005081	25529	12	4724	7	11342	2975	5	false	0.018589868015955975	1.0	1.0631371575651303E-40	internal carotid artery
ZFA:0005150	25529	12	4724	7	11342	2975	4	false	0.018589868015955975	1.0	1.0631371575651303E-40	basal regeneration epithelium
ZFA:0000530	25529	5	4724	4	11342	2975	4	false	0.018678524534361307	1.0	6.399057168828114E-19	lapillus
ZFA:0000680	25529	5	4724	4	11342	2975	6	false	0.018678524534361307	1.0	6.399057168828114E-19	sinoatrial valve
ZFA:0005084	25529	5	4724	4	11342	2975	3	false	0.018678524534361307	1.0	6.399057168828114E-19	metencephalic artery
ZFA:0005424	25529	5	4724	4	11342	2975	4	false	0.018678524534361307	1.0	6.399057168828114E-19	caudal fin actinotrichium
ZFA:0001158	25529	1991	4724	560	11342	2975	3	false	0.018695784710446323	1.0	0.0	endocrine system
ZFA:0007024	25529	3646	4724	1076	8167	2315	5	false	0.019044457222920596	1.0	0.0	anterior neural keel
ZFA:0000555	25529	81	4724	30	11342	2975	3	false	0.020761010948602335	1.0	2.8688541974367626E-208	opercular flap
ZFA:0000076	25529	301	4724	95	11342	2975	5	false	0.020885675295165843	1.0	0.0	swim bladder
ZFA:0001200	25529	23	4724	11	11342	2975	3	false	0.021144441450651273	1.0	1.4599118390378185E-71	corpuscles of Stannius
ZFA:0001032	25529	147	4724	50	11342	2975	4	false	0.021459368592504652	1.0	0.0	rhombomere 4
ZFA:0000338	25529	181	4724	60	11342	2975	4	false	0.022112551235433625	1.0	0.0	diencephalic white matter
ZFA:0000787	25529	66	4724	28	6947	2092	3	false	0.022150005285603416	1.0	2.0500829581898384E-161	mesenchyme derived from head neural crest
ZFA:0001063	25529	7	4724	5	7880	2231	4	false	0.022312290747627788	1.0	2.678580582004881E-24	posterior caudal vein
ZFA:0001468	25529	88	4724	32	11342	2975	3	false	0.022839561870419176	1.0	4.004703313323072E-223	anterior lateral line system
ZFA:0005237	25529	15	4724	8	11342	2975	3	false	0.023003183866003928	1.0	1.996076664239587E-49	erythroblast
ZFA:0005489	25529	3	4724	3	7968	2271	4	false	0.02313092724734945	1.0	1.1864974405826367E-11	endocardial precursor
ZFA:0000017	25529	3653	4724	1087	7693	2205	4	false	0.023182071353445636	1.0	0.0	endoderm
ZFA:0000011	25529	29	4724	13	11342	2975	5	false	0.02325974757144539	1.0	2.3773782509587086E-87	caudal artery
ZFA:0000473	25529	981	4724	284	11342	2975	3	false	0.02415707909301252	1.0	0.0	trunk musculature
ZFA:0001213	25529	119	4724	44	8173	2316	4	false	0.02456581973095734	1.0	3.5294769408458264E-269	presumptive rhombomere 3
ZFA:0000912	25529	7	4724	5	6199	1796	4	false	0.024670884426782533	1.0	1.4376422622569503E-23	mesenchyme median fin fold
ZFA:0000122	25529	705	4724	224	7964	2269	5	false	0.02472335109921541	1.0	0.0	lens placode
ZFA:0009244	25529	95	4724	34	11342	2975	4	false	0.024752678935405302	1.0	9.773017254536275E-238	primary motor neuron
ZFA:0009077	25529	10	4724	6	11342	2975	3	false	0.02490963290997549	1.0	1.0341658001760005E-34	microglial cell
ZFA:0001051	25529	10	4724	6	11342	2975	4	false	0.02490963290997549	1.0	1.0341658001760005E-34	caudal division of the internal carotid artery
ZFA:0001436	25529	5	4724	4	8038	2281	5	false	0.025025800941441044	1.0	3.5808129814568315E-18	roof plate neural tube region
ZFA:0000948	25529	105	4724	37	11342	2975	4	false	0.025373216077139972	1.0	3.171651718613785E-258	rhombomere 3
ZFA:0000935	25529	5	4724	4	7516	2150	3	false	0.025776486187149165	1.0	5.009857013963631E-18	neural crest midbrain
ZFA:0001374	25529	18	4724	9	11342	2975	5	false	0.026213201283255817	1.0	6.72649708112531E-58	atrial myocardium
ZFA:0001298	25529	18	4724	9	11342	2975	3	false	0.026213201283255817	1.0	6.72649708112531E-58	vagal placode 2
ZFA:0000789	25529	608	4724	193	7913	2236	4	false	0.027089987750579497	1.0	0.0	mesoderm pectoral fin bud
ZFA:0001077	25529	127	4724	48	5828	1724	6	false	0.02731078631188796	1.0	7.220259432527251E-265	thymus primordium
ZFA:0001678	25529	3855	4724	1133	7931	2252	3	false	0.029579433672721887	1.0	0.0	immature eye
ZFA:0001297	25529	24	4724	11	11342	2975	3	false	0.02997828686409229	1.0	3.0954929001665117E-74	vagal placode 1
ZFA:0005605	25529	40	4724	19	5607	1801	4	false	0.02998031474275564	1.0	1.054340027852362E-102	lymphangioblast cord
ZFA:0007014	25529	3651	4724	1077	7942	2260	4	false	0.030489853087305063	1.0	0.0	anterior presumptive neural plate
ZFA:0000416	25529	3656	4724	1088	7573	2177	3	false	0.03178857320707099	1.0	0.0	presumptive endoderm
ZFA:0000217	25529	423	4724	128	11342	2975	5	false	0.03248972964905395	1.0	0.0	inner ear
ZFA:0000106	25529	200	4724	68	7899	2206	4	false	0.03325904071690347	1.0	0.0	extension
ZFA:0005597	25529	342	4724	105	11342	2975	4	false	0.03390442532738842	1.0	0.0	median fin
ZFA:0001056	25529	916	4724	264	11342	2975	5	false	0.03523766755468683	1.0	0.0	myotome
ZFA:0009245	25529	10	4724	6	7948	2242	4	false	0.0353367116111201	1.0	3.6278081991460484E-33	primary interneuron
ZFA:0000254	25529	468	4724	150	8104	2291	4	false	0.03560589037840623	1.0	0.0	pancreas primordium
ZFA:0000941	25529	16	4724	8	11342	2975	5	false	0.035622053696915026	1.0	2.8195662247630114E-52	nucleus of the medial longitudinal fasciculus synencephalon
ZFA:0005871	25529	16	4724	8	11342	2975	3	false	0.035622053696915026	1.0	2.8195662247630114E-52	region of the nucleus of the medial longitudinal fascicle
ZFA:0009323	25529	49	4724	19	11342	2975	5	false	0.036681701420660184	1.0	1.4106091302921566E-136	thrombocyte
ZFA:0009351	25529	49	4724	19	11342	2975	4	false	0.036681701420660184	1.0	1.4106091302921566E-136	thromboblast
ZFA:0005222	25529	7	4724	5	3977	1266	3	false	0.03706240121600744	1.0	3.2198517935276124E-22	ventral larval melanophore stripe
ZFA:0007044	25529	531	4724	174	7438	2176	5	false	0.037128437910873585	1.0	0.0	midbrain hindbrain boundary neural plate
ZFA:0001058	25529	315	4724	97	11342	2975	5	false	0.03731557250959765	1.0	0.0	caudal fin
ZFA:0001211	25529	141	4724	50	8173	2316	4	false	0.038037350296274995	1.0	1.4455674669720547E-308	presumptive rhombomere 5
ZFA:0000571	25529	1163	4724	356	8123	2306	4	false	0.038113619381886336	1.0	0.0	presumptive telencephalon
ZFA:0001707	25529	812	4724	235	11342	2975	3	false	0.03838738440490218	1.0	0.0	brainstem
ZFA:0005572	25529	19	4724	9	11342	2975	3	false	0.03845905261991375	1.0	1.1286068928036062E-60	periocular mesenchyme
ZFA:0001162	25529	43	4724	17	11342	2975	5	false	0.03875034944107241	1.0	2.911467210813839E-122	anal fin
ZFA:0005065	25529	40	4724	16	11342	2975	4	false	0.039665719656644546	1.0	5.6749353990234505E-115	heart valve
ZFA:0009059	25529	22	4724	10	11342	2975	5	false	0.04020557278139675	1.0	7.185305225239848E-69	autonomic neuron
ZFA:0000302	25529	22	4724	10	11342	2975	4	false	0.04020557278139675	1.0	7.185305225239848E-69	ventral habenular nucleus
ZFA:0001315	25529	72	4724	26	11342	2975	5	false	0.04086981974497361	1.0	8.85970447449541E-189	atrioventricular canal
ZFA:0009350	25529	34	4724	14	11342	2975	5	false	0.04107440649508462	1.0	4.2876475060399093E-100	pro-T cell
ZFA:0000175	25529	28	4724	12	11342	2975	5	false	0.041522339893095186	1.0	9.275054321214329E-85	posterior lateral line nerve
ZFA:0009002	25529	11	4724	6	11342	2975	3	false	0.04281493112980839	1.0	1.0038672610357678E-37	early embryonic cell
ZFA:0000519	25529	11	4724	6	11342	2975	5	false	0.04281493112980839	1.0	1.0038672610357678E-37	hemal arch
ZFA:0001361	25529	11	4724	6	11342	2975	3	false	0.04281493112980839	1.0	1.0038672610357678E-37	basiventral
ZFA:0000255	25529	2102	4724	630	7871	2243	5	false	0.04294797462650795	1.0	0.0	paraxial mesoderm
ZFA:0000006	25529	56	4724	22	7899	2206	4	false	0.04307247487620172	1.0	4.7065212374510794E-144	ball
ZFA:0000081	25529	2106	4724	631	7871	2243	3	false	0.0437633249063081	1.0	0.0	trunk mesenchyme
ZFA:0000077	25529	5086	4724	1471	8155	2304	4	false	0.043982105133779884	1.0	0.0	tail bud
ZFA:0005178	25529	6	4724	4	11342	2975	3	false	0.0444177737719272	1.0	3.3866404704112237E-22	DoLA
ZFA:0005346	25529	6	4724	4	11342	2975	4	false	0.0444177737719272	1.0	3.3866404704112237E-22	extrapancreatic duct
ZFA:0001615	25529	6	4724	4	11342	2975	4	false	0.0444177737719272	1.0	3.3866404704112237E-22	ventricular endocardium
ZFA:0009352	25529	6	4724	4	11342	2975	3	false	0.0444177737719272	1.0	3.3866404704112237E-22	neutrophil progenitor cell
ZFA:0000822	25529	89	4724	31	11342	2975	4	false	0.044601850711539166	1.0	3.167039229488953E-225	rhombomere 2
ZFA:0007019	25529	2144	4724	637	8138	2302	5	false	0.047039853695403124	1.0	0.0	midbrain neural plate
ZFA:0001208	25529	105	4724	38	8173	2316	4	false	0.048027564364070026	1.0	3.3520004429591366E-243	presumptive rhombomere 2
ZFA:0000148	25529	2144	4724	637	8020	2270	5	false	0.048670130247201196	1.0	0.0	presumptive midbrain
ZFA:0001305	25529	14	4724	7	11342	2975	4	false	0.048687629252247885	1.0	1.5074370968386642E-46	vagal ganglion 4
ZFA:0001304	25529	14	4724	7	11342	2975	4	false	0.048687629252247885	1.0	1.5074370968386642E-46	vagal ganglion 3
ZFA:0000386	25529	93	4724	32	11342	2975	4	false	0.04909126434759638	1.0	1.384734240183798E-233	macula
ZFA:0000062	25529	2350	4724	696	8020	2270	5	false	0.04945031488105753	1.0	0.0	presumptive forebrain
ZFA:0000163	25529	1660	4724	463	11342	2975	3	false	0.05153888395982863	1.0	0.0	renal system
ZFA:0007018	25529	2349	4724	695	8138	2302	5	false	0.05167513409487692	1.0	0.0	forebrain neural plate
ZFA:0001212	25529	166	4724	57	8173	2316	4	false	0.051753467717403995	1.0	0.0	presumptive rhombomere 4
ZFA:0000601	25529	17	4724	8	11342	2975	5	false	0.05217882696827955	1.0	4.23208774687571E-55	pretectal periventricular nucleus
ZFA:0000140	25529	398	4724	119	11342	2975	6	false	0.05228873197572519	1.0	0.0	pancreas
ZFA:0007025	25529	2143	4724	637	8167	2315	5	false	0.05280185428259197	1.0	0.0	midbrain neural keel
ZFA:0001000	25529	605	4724	192	6126	1766	5	false	0.05394010422985724	1.0	0.0	mesenchyme pectoral fin
ZFA:0009139	25529	59	4724	23	7882	2254	4	false	0.054743484209006224	1.0	2.1626368371903115E-150	endodermal cell
ZFA:0000591	25529	2104	4724	631	7710	2207	3	false	0.05548530718370788	1.0	0.0	presumptive paraxial mesoderm
ZFA:0000279	25529	2042	4724	606	8138	2302	4	false	0.05708989806212519	1.0	0.0	segmental plate
ZFA:0009045	25529	4	4724	3	11342	2975	4	false	0.057952531075642175	1.0	1.4510502035915225E-15	epithelial cell of pancreas
ZFA:0009049	25529	4	4724	3	11342	2975	5	false	0.057952531075642175	1.0	1.4510502035915225E-15	mature neutrophil
ZFA:0009018	25529	4	4724	3	11342	2975	4	false	0.057952531075642175	1.0	1.4510502035915225E-15	neutrophilic myeloblast
ZFA:0001279	25529	4	4724	3	11342	2975	3	false	0.057952531075642175	1.0	1.4510502035915225E-15	branchiostegal ray 1
ZFA:0005163	25529	4	4724	3	11342	2975	4	false	0.057952531075642175	1.0	1.4510502035915225E-15	bile canaliculus
ZFA:0001483	25529	4	4724	3	11342	2975	4	false	0.057952531075642175	1.0	1.4510502035915225E-15	middle lateral line ganglion
ZFA:0001419	25529	4	4724	3	11342	2975	4	false	0.057952531075642175	1.0	1.4510502035915225E-15	dorsal fin pterygiophore
ZFA:0001633	25529	4	4724	3	11342	2975	3	false	0.057952531075642175	1.0	1.4510502035915225E-15	perichordal connective tissue
ZFA:0009257	25529	4	4724	3	11342	2975	4	false	0.057952531075642175	1.0	1.4510502035915225E-15	neutrophilic promyelocyte
ZFA:0009254	25529	4	4724	3	11342	2975	4	false	0.057952531075642175	1.0	1.4510502035915225E-15	band form neutrophil
ZFA:0001619	25529	4	4724	3	11342	2975	4	false	0.057952531075642175	1.0	1.4510502035915225E-15	optic fiber layer
ZFA:0009266	25529	4	4724	3	11342	2975	4	false	0.057952531075642175	1.0	1.4510502035915225E-15	neutrophilic myelocyte
ZFA:0009268	25529	4	4724	3	11342	2975	4	false	0.057952531075642175	1.0	1.4510502035915225E-15	neutrophilic metamyelocyte
ZFA:0001560	25529	4	4724	3	11342	2975	3	false	0.057952531075642175	1.0	1.4510502035915225E-15	hypural 1
ZFA:0009328	25529	4	4724	3	11342	2975	4	false	0.057952531075642175	1.0	1.4510502035915225E-15	immature neutrophil
ZFA:0009353	25529	4	4724	3	11342	2975	4	false	0.057952531075642175	1.0	1.4510502035915225E-15	myeloblast
ZFA:0009392	25529	4	4724	3	11342	2975	3	false	0.057952531075642175	1.0	1.4510502035915225E-15	connective tissue cell
ZFA:0005850	25529	4	4724	3	11342	2975	3	false	0.057952531075642175	1.0	1.4510502035915225E-15	nucleus of the caudal commissure
ZFA:0001089	25529	135	4724	44	11342	2975	4	false	0.05797342116780882	1.0	2.479959E-317	myoseptum
ZFA:0000676	25529	9	4724	5	11342	2975	4	false	0.05906836008618082	1.0	1.172020101345898E-31	sagitta
ZFA:0007026	25529	2349	4724	695	8167	2315	5	false	0.0603095629141262	1.0	0.0	forebrain neural keel
ZFA:0005577	25529	42	4724	16	11342	2975	4	false	0.0613339770392131	1.0	7.651064995799765E-120	tegmental nucleus
ZFA:0007046	25529	511	4724	166	7035	2069	5	false	0.0634478114157923	1.0	0.0	midbrain hindbrain boundary neural rod
ZFA:0000411	25529	13	4724	7	4689	1417	4	false	0.06439918615304273	1.0	1.1952756365429267E-38	posterior crista primordium
ZFA:0001390	25529	447	4724	141	8085	2286	5	false	0.06470317279375956	1.0	0.0	pancreatic bud
ZFA:0009023	25529	65	4724	23	11342	2975	4	false	0.06470945819472296	1.0	2.7624840199115823E-173	common lymphoid progenitor
ZFA:0001479	25529	36	4724	14	11342	2975	4	false	0.06574026523421095	1.0	4.22528908014052E-105	lateral line nerve
ZFA:0000126	25529	12	4724	6	11342	2975	4	false	0.0670399942438831	1.0	1.0631371575651303E-40	centrum
ZFA:0000424	25529	12	4724	6	11342	2975	4	false	0.0670399942438831	1.0	1.0631371575651303E-40	opercular lateral line
ZFA:0005604	25529	12	4724	6	11342	2975	3	false	0.0670399942438831	1.0	1.0631371575651303E-40	angiogenic sprout
ZFA:0007032	25529	2132	4724	633	8042	2285	5	false	0.06746578290441976	1.0	0.0	midbrain neural rod
ZFA:0007034	25529	2344	4724	694	8042	2285	5	false	0.06761172626311085	1.0	0.0	forebrain neural rod
ZFA:0001376	25529	42	4724	17	7573	2177	3	false	0.06822465171472665	1.0	1.8530659678595236E-112	presumptive ectoderm
ZFA:0007039	25529	2119	4724	628	8067	2288	5	false	0.06876506312349784	1.0	0.0	midbrain neural tube
ZFA:0009047	25529	2	4724	2	11342	2975	4	false	0.06878392288129882	1.0	1.5548518054231434E-8	osteoclast
ZFA:0009170	25529	2	4724	2	11342	2975	3	false	0.06878392288129882	1.0	1.5548518054231434E-8	pigment cell (sensu Vertebrata)
ZFA:0000660	25529	2	4724	2	11342	2975	4	false	0.06878392288129882	1.0	1.5548518054231434E-8	epural
ZFA:0005436	25529	2	4724	2	11342	2975	4	false	0.06878392288129882	1.0	1.5548518054231434E-8	pectoral fin nerve
ZFA:0005437	25529	2	4724	2	11342	2975	3	false	0.06878392288129882	1.0	1.5548518054231434E-8	pectoral fin motor nerve
ZFA:0001244	25529	2	4724	2	11342	2975	4	false	0.06878392288129882	1.0	1.5548518054231434E-8	epibranchial 5
ZFA:0009225	25529	2	4724	2	11342	2975	3	false	0.06878392288129882	1.0	1.5548518054231434E-8	inhibitory interneuron
ZFA:0001629	25529	2	4724	2	11342	2975	3	false	0.06878392288129882	1.0	1.5548518054231434E-8	perichordal bone
ZFA:0001631	25529	2	4724	2	11342	2975	4	false	0.06878392288129882	1.0	1.5548518054231434E-8	notochordal ossification
ZFA:0009321	25529	2	4724	2	11342	2975	3	false	0.06878392288129882	1.0	1.5548518054231434E-8	rod bipolar cell
ZFA:0001561	25529	2	4724	2	11342	2975	3	false	0.06878392288129882	1.0	1.5548518054231434E-8	hypural 2
ZFA:0001562	25529	2	4724	2	11342	2975	3	false	0.06878392288129882	1.0	1.5548518054231434E-8	hypural 3
ZFA:0009335	25529	2	4724	2	11342	2975	3	false	0.06878392288129882	1.0	1.5548518054231434E-8	alpha-beta T cell
ZFA:0000180	25529	30	4724	12	11342	2975	6	false	0.06974311472731196	1.0	6.304370858979902E-90	caudal vein
ZFA:0001080	25529	142	4724	49	7970	2277	4	false	0.07037991961642097	1.0	9.382186146799377E-309	sclerotome
ZFA:0000228	25529	223	4724	74	7949	2269	4	false	0.07078967361223636	1.0	0.0	lateral line primordium
ZFA:0001303	25529	15	4724	7	11342	2975	4	false	0.07116151896555226	1.0	1.996076664239587E-49	vagal ganglion 2
ZFA:0009184	25529	27	4724	11	11342	2975	4	false	0.07139841992926735	1.0	3.748115701587475E-82	osteoprogenitor cell
ZFA:0009166	25529	27	4724	11	11342	2975	4	false	0.07139841992926735	1.0	3.748115701587475E-82	mesenchyme condensation cell
ZFA:0007058	25529	28	4724	12	7629	2168	4	false	0.07210797658108145	1.0	6.260252265531337E-80	roof plate
ZFA:0005020	25529	24	4724	10	11342	2975	4	false	0.07264633480637493	1.0	3.0954929001665117E-74	central artery
ZFA:0005005	25529	18	4724	8	11342	2975	4	false	0.07295132751623064	1.0	6.72649708112531E-58	aortic arch 1
ZFA:0005034	25529	18	4724	8	11342	2975	7	false	0.07295132751623064	1.0	6.72649708112531E-58	parachordal vessel
ZFA:0000700	25529	21	4724	9	11342	2975	5	false	0.07327306598760455	1.0	3.697492747935922E-66	utricle
ZFA:0005491	25529	21	4724	9	11342	2975	5	false	0.07327306598760455	1.0	3.697492747935922E-66	optic furrow
ZFA:0005559	25529	21	4724	9	11342	2975	4	false	0.07327306598760455	1.0	3.697492747935922E-66	vascular sprouts
ZFA:0001302	25529	21	4724	9	11342	2975	4	false	0.07327306598760455	1.0	3.697492747935922E-66	vagal ganglion 1
ZFA:0009084	25529	43	4724	16	11342	2975	5	false	0.07471686746875891	1.0	2.911467210813839E-122	chondrocyte
ZFA:0009093	25529	43	4724	16	11342	2975	3	false	0.07471686746875891	1.0	2.911467210813839E-122	GAG secreting cell
ZFA:0009287	25529	43	4724	16	11342	2975	3	false	0.07471686746875891	1.0	2.911467210813839E-122	collagen secreting cell
ZFA:0005336	25529	315	4724	101	8001	2268	5	false	0.0775674747758931	1.0	0.0	presumptive swim bladder
ZFA:0000314	25529	40	4724	15	11342	2975	3	false	0.07789749722886709	1.0	5.6749353990234505E-115	anterior semicircular canal
ZFA:0001317	25529	46	4724	18	7917	2256	4	false	0.07793398060514757	1.0	2.908472781004763E-122	endocardial cushion
ZFA:0001441	25529	2	4724	2	7775	2216	11	false	0.08120795098271096	1.0	3.3089108141072994E-8	lower rhombic lip
ZFA:0001108	25529	50	4724	18	11342	2975	3	false	0.08184123292320863	1.0	6.245502215153225E-139	anterior commissure
ZFA:0001189	25529	50	4724	18	11342	2975	4	false	0.08184123292320863	1.0	6.245502215153225E-139	vertebra
ZFA:0000423	25529	7	4724	4	11342	2975	4	false	0.08240450980955562	1.0	2.091256465479488E-25	anterior cardinal vein
ZFA:0000621	25529	7	4724	4	11342	2975	7	false	0.08240450980955562	1.0	2.091256465479488E-25	quadrate
ZFA:0005000	25529	7	4724	4	11342	2975	4	false	0.08240450980955562	1.0	2.091256465479488E-25	basal communicating artery
ZFA:0001355	25529	7	4724	4	11342	2975	5	false	0.08240450980955562	1.0	2.091256465479488E-25	primitive meninx
ZFA:0001336	25529	7	4724	4	11342	2975	4	false	0.08240450980955562	1.0	2.091256465479488E-25	neural spine
ZFA:0000811	25529	2	4724	2	7605	2186	3	false	0.08259623901172158	1.0	3.458507080065956E-8	neural crest diencephalon
ZFA:0000197	25529	34	4724	13	11342	2975	4	false	0.0843834889529627	1.0	4.2876475060399093E-100	dorsal habenular nucleus
ZFA:0009052	25529	223	4724	68	11342	2975	3	false	0.08452767609864872	1.0	0.0	motor neuron
ZFA:0005867	25529	2	4724	2	7443	2186	5	false	0.08623109763050708	1.0	3.6107075242813927E-8	cephalic mesoderm
ZFA:0007041	25529	2336	4724	688	8067	2288	5	false	0.08730655319939395	1.0	0.0	forebrain neural tube
ZFA:0009239	25529	277	4724	83	11342	2975	4	false	0.0880060589136137	1.0	0.0	efferent neuron
ZFA:0009162	25529	44	4724	16	11342	2975	3	false	0.08988689568094052	1.0	1.133768981980183E-124	extracellular matrix secreting cell
ZFA:0005335	25529	314	4724	100	8033	2276	4	false	0.09020573704487139	1.0	0.0	swim bladder bud
ZFA:0000168	25529	74	4724	25	11342	2975	4	false	0.09087078723065035	1.0	3.768465300150557E-193	anterior macula
ZFA:0001519	25529	11	4724	6	5731	1786	4	false	0.09193078150709535	1.0	1.8398891825408267E-34	ceratobranchial 4 cartilage
ZFA:0000597	25529	54	4724	19	11342	2975	4	false	0.09195890210354798	1.0	2.9171437055101352E-148	telencephalic white matter
ZFA:0001559	25529	54	4724	19	11342	2975	4	false	0.09195890210354798	1.0	2.9171437055101352E-148	vertebral column
ZFA:0009367	25529	54	4724	19	11342	2975	4	false	0.09195890210354798	1.0	2.9171437055101352E-148	neuromast hair cell
ZFA:0000137	25529	94	4724	33	8039	2284	5	false	0.09306908362656968	1.0	1.5291230903313294E-221	optic stalk
ZFA:0009303	25529	10	4724	5	11342	2975	3	false	0.09322708726289476	1.0	1.0341658001760005E-34	endothelial tip cell
ZFA:0007031	25529	3030	4724	887	8042	2285	5	false	0.09604973138618378	1.0	0.0	anterior neural rod
ZFA:0001173	25529	51	4724	18	11342	2975	4	false	0.09665922415050518	1.0	2.820763487170951E-141	dorsal fin
ZFA:0000320	25529	13	4724	6	11342	2975	4	false	0.09768618050529443	1.0	1.2198396335754102E-43	caudal commissure
ZFA:0001130	25529	13	4724	6	11342	2975	3	false	0.09768618050529443	1.0	1.2198396335754102E-43	pharyngeal pouch 2
ZFA:0000155	25529	1957	4724	581	8010	2284	5	false	0.09799802083710753	1.0	0.0	somite
ZFA:0005808	25529	19	4724	8	11342	2975	4	false	0.09803661835077321	1.0	1.1286068928036062E-60	proepicardial cluster
ZFA:0001723	25529	72	4724	26	7898	2253	3	false	0.0984804203738779	1.0	2.02645847470535E-177	presumptive atrioventricular canal
ZFA:0001440	25529	606	4724	187	7775	2216	4	false	0.09890019311621627	1.0	0.0	rhombic lip
ZFA:0001442	25529	606	4724	187	7775	2216	5	false	0.09890019311621627	1.0	0.0	upper rhombic lip
ZFA:0001071	25529	1063	4724	320	8078	2295	4	false	0.10123064199222387	1.0	0.0	presumptive neural retina
ZFA:0001470	25529	58	4724	20	11342	2975	5	false	0.10191660114961648	1.0	1.8305190573211396E-157	anterior lateral line
ZFA:0005490	25529	15	4724	7	7968	2271	4	false	0.10439491451580052	1.0	3.9993205221311584E-47	myocardial precursor
ZFS:0000043	25529	305	4724	90	11342	2975	1	false	0.1059627055748245	1.0	0.0	Juvenile:Days 45-89
ZFA:0001207	25529	645	4724	197	8173	2316	4	false	0.10626381615561689	1.0	0.0	presumptive rhombomere 1
ZFA:0009226	25529	45	4724	16	11342	2975	4	false	0.1068753345001417	1.0	4.515808478418466E-127	stromal cell
ZFA:0000761	25529	601	4724	184	8067	2288	4	false	0.1104681892309394	1.0	0.0	basal plate midbrain region
ZFA:0000317	25529	117	4724	37	11342	2975	4	false	0.11112281540469145	1.0	2.8895563556561027E-282	postcranial axial skeleton
ZFA:0009306	25529	62	4724	21	11342	2975	4	false	0.11168313746154324	1.0	1.5124383498054293E-166	neuroepithelial cell
ZFA:0007038	25529	3017	4724	880	8067	2288	5	false	0.11223113862626957	1.0	0.0	anterior neural tube
ZFA:0001101	25529	52	4724	18	11342	2975	3	false	0.11306518538773137	1.0	1.299085123837544E-143	gustatory system
ZFA:0005060	25529	5	4724	3	11342	2975	5	false	0.11686354088639778	1.0	6.399057168828114E-19	trabecular layer of ventricle
ZFA:0001513	25529	5	4724	3	11342	2975	4	false	0.11686354088639778	1.0	6.399057168828114E-19	dermomyotome
ZFA:0001420	25529	5	4724	3	11342	2975	4	false	0.11686354088639778	1.0	6.399057168828114E-19	anal fin pterygiophore
ZFA:0001614	25529	5	4724	3	11342	2975	4	false	0.11686354088639778	1.0	6.399057168828114E-19	atrial endocardium
ZFA:0005661	25529	5	4724	3	11342	2975	5	false	0.11686354088639778	1.0	6.399057168828114E-19	olfactory bulb glomerulus
ZFA:0005668	25529	5	4724	3	11342	2975	4	false	0.11686354088639778	1.0	6.399057168828114E-19	olfactory bulb protoglomerulus
ZFA:0001344	25529	26	4724	10	11342	2975	4	false	0.11784806456900364	1.0	1.57087693626637E-79	zona limitans intrathalamica
ZFA:0000220	25529	39	4724	14	11342	2975	3	false	0.11828876983535261	1.0	1.6035948703789808E-112	lateral semicircular canal
ZFA:0000262	25529	39	4724	14	11342	2975	3	false	0.11828876983535261	1.0	1.6035948703789808E-112	posterior semicircular canal
ZFS:0000039	25529	2048	4724	559	11342	2975	1	false	0.11869718609559181	1.0	0.0	Larval:Days 7-13
ZFA:0000225	25529	12	4724	6	4689	1417	4	false	0.12107260451913383	1.0	4.300233963171313E-36	lateral crista primordium
ZFA:0009073	25529	111	4724	35	11342	2975	5	false	0.12250611932528283	1.0	2.571689845580568E-270	glial cell
ZFA:0005063	25529	23	4724	9	11342	2975	4	false	0.12271463730079296	1.0	1.4599118390378185E-71	cardiac conduction system
ZFA:0005859	25529	23	4724	9	11342	2975	3	false	0.12271463730079296	1.0	1.4599118390378185E-71	ceratohyal-interhyal joint
ZFA:0009255	25529	80	4724	26	11342	2975	4	false	0.1257460293351175	1.0	3.988769873057084E-206	amacrine cell
ZFA:0000428	25529	20	4724	8	11342	2975	5	false	0.12734746878827463	1.0	1.9934768044066463E-63	saccule
ZFA:0001129	25529	20	4724	8	11342	2975	3	false	0.12734746878827463	1.0	1.9934768044066463E-63	pharyngeal pouches 2-6
ZFA:0001576	25529	20	4724	8	11342	2975	3	false	0.12734746878827463	1.0	1.9934768044066463E-63	sympathetic nervous system
ZFA:0001617	25529	129	4724	40	11342	2975	5	false	0.12793955093673154	1.0	9.101554044412484E-306	otolith
ZFA:0000382	25529	168	4724	51	11342	2975	3	false	0.12850314949398053	1.0	0.0	acellular anatomical structure
ZFA:0000119	25529	465	4724	133	11342	2975	4	false	0.12889311894184075	1.0	0.0	retinal inner nuclear layer
ZFA:0005057	25529	17	4724	7	11342	2975	5	false	0.1314404741064467	1.0	4.23208774687571E-55	epicardium
ZFA:0000443	25529	8	4724	4	11342	2975	4	false	0.1314571657798039	1.0	1.4759639809542693E-28	supraorbital lateral line
ZFA:0009142	25529	8	4724	4	11342	2975	4	false	0.1314571657798039	1.0	1.4759639809542693E-28	B cell
ZFA:0000668	25529	8	4724	4	11342	2975	4	false	0.1314571657798039	1.0	1.4759639809542693E-28	cranial nerve IX
ZFA:0005095	25529	8	4724	4	11342	2975	4	false	0.1314571657798039	1.0	1.4759639809542693E-28	fin vasculature
ZFA:0005486	25529	8	4724	4	11342	2975	3	false	0.1314571657798039	1.0	1.4759639809542693E-28	quadrate-metapterygoid joint
ZFA:0001026	25529	8	4724	4	11342	2975	4	false	0.1314571657798039	1.0	1.4759639809542693E-28	supraorbital lateral line neuromast
ZFA:0001313	25529	8	4724	4	11342	2975	4	false	0.1314571657798039	1.0	1.4759639809542693E-28	ventral anterior lateral line ganglion
ZFA:0009349	25529	8	4724	4	11342	2975	4	false	0.1314571657798039	1.0	1.4759639809542693E-28	pro-B cell
ZFA:0001136	25529	14	4724	6	11342	2975	4	false	0.13443509394380226	1.0	1.5074370968386642E-46	hypodermis
ZFA:0001180	25529	14	4724	6	11342	2975	4	false	0.13443509394380226	1.0	1.5074370968386642E-46	epidermal basal stratum
ZFA:0007068	25529	60	4724	20	11342	2975	3	false	0.13494970911192428	1.0	5.089672651138463E-162	otic epithelium
ZFA:0009010	25529	112	4724	35	11342	2975	5	false	0.1350403640627078	1.0	2.564591422910471E-272	glioblast
ZFA:0000498	25529	11	4724	5	11342	2975	4	false	0.1352372173733914	1.0	1.0038672610357678E-37	dilator operculi
ZFA:0000697	25529	11	4724	5	11342	2975	3	false	0.1352372173733914	1.0	1.0038672610357678E-37	cranial nerve V
ZFA:0000814	25529	11	4724	5	11342	2975	4	false	0.1352372173733914	1.0	1.0038672610357678E-37	opercular lateral line neuromast
ZFA:0001717	25529	11	4724	5	11342	2975	4	false	0.1352372173733914	1.0	1.0038672610357678E-37	pillar of the semicircular canal
ZFA:0009116	25529	144	4724	44	11342	2975	6	false	0.13785925227439128	1.0	0.0	slow muscle cell
ZFA:0009368	25529	144	4724	44	11342	2975	3	false	0.13785925227439128	1.0	0.0	slow muscle myoblast
ZFA:0007006	25529	30	4724	11	11342	2975	4	false	0.1379224630397255	1.0	6.304370858979902E-90	lip
ZFA:0001665	25529	50	4724	17	11342	2975	4	false	0.13840808787277542	1.0	6.245502215153225E-139	midbrain nucleus
ZFA:0000131	25529	5185	4724	1486	8152	2303	4	false	0.14491792024743028	1.0	0.0	neural keel
ZFA:0000556	25529	27	4724	10	11342	2975	3	false	0.14517138494585172	1.0	3.748115701587475E-82	optic chiasm
ZFA:0009027	25529	47	4724	16	11342	2975	6	false	0.1462813578734778	1.0	7.650739092276834E-132	chondroblast
ZFA:0000559	25529	152	4724	46	11342	2975	4	false	0.14816535787533855	1.0	0.0	otolith organ
ZFA:0001229	25529	78	4724	25	11342	2975	5	false	0.14854715750372793	1.0	8.00697787762673E-202	pharyngeal arch 7 skeleton
ZFA:0000040	25529	463	4724	154	5967	1850	3	false	0.14897800424610988	1.0	0.0	median fin fold
ZFA:0001373	25529	145	4724	44	11342	2975	5	false	0.14964422026390187	1.0	0.0	migratory slow muscle precursor cell
ZFA:0005169	25529	24	4724	9	11342	2975	4	false	0.15275561879425464	1.0	3.0954929001665117E-74	intrahepatic bile duct
ZFA:0001329	25529	68	4724	22	11342	2975	4	false	0.15547110061126765	1.0	5.793783027707856E-180	retinal inner plexiform layer
ZFA:0005410	25529	21	4724	8	11342	2975	4	false	0.1606240243569217	1.0	3.697492747935922E-66	pars inferior ear
ZFA:0001667	25529	21	4724	8	11342	2975	4	false	0.1606240243569217	1.0	3.697492747935922E-66	peripheral nucleus of ventral telencephalon
ZFA:0000277	25529	41	4724	14	11342	2975	5	false	0.1638173372932735	1.0	2.0586829884990524E-117	scale
ZFA:0001183	25529	41	4724	14	11342	2975	4	false	0.1638173372932735	1.0	2.0586829884990524E-117	dermal superficial region
ZFA:0000453	25529	18	4724	7	11342	2975	4	false	0.16866084011836674	1.0	6.72649708112531E-58	cranial nerve X
ZFA:0005017	25529	18	4724	7	11342	2975	4	false	0.16866084011836674	1.0	6.72649708112531E-58	primordial midbrain channel
ZFA:0005059	25529	18	4724	7	11342	2975	4	false	0.16866084011836674	1.0	6.72649708112531E-58	trabecular layer
ZFA:0001061	25529	18	4724	7	11342	2975	4	false	0.16866084011836674	1.0	6.72649708112531E-58	intersegmental artery
ZFA:0000124	25529	1927	4724	562	8076	2284	4	false	0.1690942865489105	1.0	0.0	liver primordium
ZFA:0000468	25529	13	4724	6	4689	1417	4	false	0.16964982026085046	1.0	1.1952756365429267E-38	anterior crista primordium
ZFA:0000039	25529	3	4724	2	11342	2975	3	false	0.17028570114611286	1.0	4.113364564621451E-12	median axial vein
ZFA:0000176	25529	3	4724	2	11342	2975	3	false	0.17028570114611286	1.0	4.113364564621451E-12	lateral nucleus of ventral telencephalon
ZFA:0000312	25529	3	4724	2	11342	2975	3	false	0.17028570114611286	1.0	4.113364564621451E-12	mesencephalic nucleus of trigeminal nerve
ZFA:0009205	25529	3	4724	2	11342	2975	4	false	0.17028570114611286	1.0	4.113364564621451E-12	melanocyte stimulating hormone secreting cell
ZFA:0000674	25529	3	4724	2	11342	2975	6	false	0.17028570114611286	1.0	4.113364564621451E-12	interopercle
ZFA:0005045	25529	3	4724	2	11342	2975	4	false	0.17028570114611286	1.0	4.113364564621451E-12	hyaloid artery
ZFA:0005047	25529	3	4724	2	11342	2975	4	false	0.17028570114611286	1.0	4.113364564621451E-12	hyaloid vein
ZFA:0001364	25529	3	4724	2	11342	2975	4	false	0.17028570114611286	1.0	4.113364564621451E-12	hemal spine
ZFA:0001339	25529	3	4724	2	11342	2975	3	false	0.17028570114611286	1.0	4.113364564621451E-12	nucleus of the tract of the anterior commissure
ZFA:0001425	25529	3	4724	2	11342	2975	5	false	0.17028570114611286	1.0	4.113364564621451E-12	basal plate cartilage
ZFA:0005256	25529	3	4724	2	11342	2975	4	false	0.17028570114611286	1.0	4.113364564621451E-12	intervillus pockets
ZFA:0005266	25529	3	4724	2	11342	2975	3	false	0.17028570114611286	1.0	4.113364564621451E-12	dorsal longitudinal fasciculus
ZFA:0001705	25529	3	4724	2	11342	2975	4	false	0.17028570114611286	1.0	4.113364564621451E-12	endolymphatic duct
ZFA:0001518	25529	10	4724	5	5731	1786	4	false	0.17075143372526613	1.0	9.569096375744905E-32	ceratobranchial 3 cartilage
ZFA:0005117	25529	62	4724	20	11342	2975	4	false	0.1734822823920605	1.0	1.5124383498054293E-166	anterior lateral line primordium
ZFA:0009082	25529	15	4724	6	11342	2975	5	false	0.17661747726352583	1.0	1.996076664239587E-49	fat cell
ZFA:0000664	25529	15	4724	6	11342	2975	4	false	0.17661747726352583	1.0	1.996076664239587E-49	cranial nerve VII
ZFA:0000903	25529	15	4724	6	11342	2975	4	false	0.17661747726352583	1.0	1.996076664239587E-49	interpeduncular nucleus tegmentum
ZFA:0001066	25529	15	4724	6	11342	2975	5	false	0.17661747726352583	1.0	1.996076664239587E-49	neural arch
ZFA:0001060	25529	15	4724	6	11342	2975	3	false	0.17661747726352583	1.0	1.996076664239587E-49	basidorsal
ZFA:0009393	25529	15	4724	6	11342	2975	3	false	0.17661747726352583	1.0	1.996076664239587E-49	lymphangioblast
ZFA:0000364	25529	12	4724	5	11342	2975	3	false	0.183949519609452	1.0	1.0631371575651303E-40	hypural
ZFA:0000534	25529	12	4724	5	11342	2975	4	false	0.183949519609452	1.0	1.0631371575651303E-40	lateral longitudinal fasciculus
ZFA:0000859	25529	12	4724	5	11342	2975	4	false	0.183949519609452	1.0	1.0631371575651303E-40	specialized hemal arch and spine
ZFA:0005250	25529	12	4724	5	11342	2975	4	false	0.183949519609452	1.0	1.0631371575651303E-40	capillary
ZFA:0005251	25529	12	4724	5	11342	2975	4	false	0.183949519609452	1.0	1.0631371575651303E-40	microcirculatory vessel
ZFA:0000066	25529	55	4724	19	7945	2245	4	false	0.18569258110355652	1.0	4.7849384800832965E-142	proctodeum
ZFA:0001137	25529	25	4724	9	11342	2975	3	false	0.1860082620337594	1.0	6.837543956869769E-77	ventral tooth row
ZFA:0001642	25529	25	4724	9	11342	2975	3	false	0.1860082620337594	1.0	6.837543956869769E-77	tooth row
ZFA:0000353	25529	6	4724	3	11342	2975	3	false	0.18930930800451976	1.0	3.3866404704112237E-22	fasciculus retroflexus
ZFA:0000405	25529	6	4724	3	11342	2975	4	false	0.18930930800451976	1.0	3.3866404704112237E-22	cranial nerve III
ZFA:0000433	25529	6	4724	3	11342	2975	4	false	0.18930930800451976	1.0	3.3866404704112237E-22	sensory trigeminal nucleus
ZFA:0005002	25529	6	4724	3	11342	2975	4	false	0.18930930800451976	1.0	3.3866404704112237E-22	basilar artery
ZFA:0005096	25529	6	4724	3	11342	2975	4	false	0.18930930800451976	1.0	3.3866404704112237E-22	pectoral fin vasculature
ZFA:0005301	25529	6	4724	3	11342	2975	4	false	0.18930930800451976	1.0	3.3866404704112237E-22	pectoral fin blood vessel
ZFA:0000306	25529	9	4724	4	11342	2975	4	false	0.1893682103349808	1.0	1.172020101345898E-31	ventrolateral thalamic nucleus
ZFA:0000705	25529	9	4724	4	11342	2975	4	false	0.1893682103349808	1.0	1.172020101345898E-31	ventral root
ZFA:0005608	25529	9	4724	4	11342	2975	4	false	0.1893682103349808	1.0	1.172020101345898E-31	frontal-parietal joint
ZFA:0005578	25529	9	4724	4	11342	2975	4	false	0.1893682103349808	1.0	1.172020101345898E-31	spinal nerve root
ZFA:0005125	25529	9	4724	4	11342	2975	4	false	0.1893682103349808	1.0	1.172020101345898E-31	intestinal villus
ZFA:0001455	25529	9	4724	4	11342	2975	4	false	0.1893682103349808	1.0	1.172020101345898E-31	scapulocoracoid
ZFA:0009383	25529	9	4724	4	11342	2975	4	false	0.1893682103349808	1.0	1.172020101345898E-31	endo-epithelial cell
ZFA:0009399	25529	9	4724	4	11342	2975	4	false	0.1893682103349808	1.0	1.172020101345898E-31	intestinal epithelial cell
ZFA:0001069	25529	355	4724	110	7451	2145	4	false	0.1897244279667013	1.0	0.0	ventral fin fold
ZFA:0009182	25529	3	4724	2	7654	2147	3	false	0.19187477828413266	1.0	1.3386163271653563E-11	gastrula cell
ZFA:0005004	25529	49	4724	16	11342	2975	4	false	0.19257692109472058	1.0	1.4106091302921566E-136	aortic arch
ZFA:0000318	25529	70	4724	22	11342	2975	4	false	0.1945024490302037	1.0	2.2018707409278037E-184	brainstem and spinal white matter
ZFA:0001067	25529	3	4724	2	7880	2231	4	false	0.1950514395525421	1.0	1.2266988438034487E-11	anterior cerebral vein
ZFA:0001716	25529	8	4724	4	6304	1897	3	false	0.19564840764322772	1.0	1.6237554657609648E-26	otic vesicle ventral protrusion
ZFA:0001712	25529	52	4724	18	8038	2281	5	false	0.19684485149248487	1.0	8.142350594668777E-136	presumptive bulbus arteriosus
ZFA:0009169	25529	102	4724	31	11342	2975	3	false	0.19712449148001288	1.0	4.003212445709053E-252	glioblast (sensu Vertebrata)
ZFA:0000578	25529	22	4724	8	11342	2975	10	false	0.19745721204569083	1.0	7.185305225239848E-69	ceratohyal bone
ZFA:0005497	25529	22	4724	8	11342	2975	3	false	0.19745721204569083	1.0	7.185305225239848E-69	epihyal-ceratohyal joint
ZFA:0005466	25529	22	4724	8	11342	2975	3	false	0.19745721204569083	1.0	7.185305225239848E-69	ceratohyal-ventral hypohyal joint
ZFA:0005467	25529	22	4724	8	11342	2975	3	false	0.19745721204569083	1.0	7.185305225239848E-69	ceratohyal-dorsal hypohyal joint
ZFA:0001379	25529	3	4724	2	7591	2174	4	false	0.19904638661045268	1.0	1.37222690509636E-11	pharyngeal ectoderm
ZFA:0000812	25529	3	4724	2	7605	2186	3	false	0.2003363466544637	1.0	1.3646614810154579E-11	neural crest telencephalon
ZFS:0000040	25529	1274	4724	347	11342	2975	1	false	0.20191096888818663	1.0	0.0	Larval:Days 14-20
ZFA:0000640	25529	60	4724	19	11342	2975	5	false	0.2059292336730364	1.0	5.089672651138463E-162	cornea
ZFA:0005281	25529	29	4724	10	11342	2975	4	false	0.20830777160540365	1.0	2.3773782509587086E-87	renal corpuscle
ZFA:0009292	25529	19	4724	7	11342	2975	5	false	0.20985830281778395	1.0	1.1286068928036062E-60	radial glial cell
ZFA:0005509	25529	36	4724	12	11342	2975	4	false	0.21409290827170968	1.0	4.22528908014052E-105	palate
ZFA:0001517	25529	8	4724	4	5731	1786	4	false	0.215609434871756	1.0	3.481769515903567E-26	ceratobranchial 2 cartilage
ZFA:0000574	25529	1787	4724	521	8123	2306	4	false	0.21625910575359428	1.0	0.0	presumptive diencephalon
ZFA:0000059	25529	50	4724	16	11342	2975	3	false	0.21806813673208508	1.0	6.245502215153225E-139	postoptic commissure
ZFA:0000173	25529	50	4724	16	11342	2975	5	false	0.21806813673208508	1.0	6.245502215153225E-139	bulbus arteriosus
ZFA:0005035	25529	50	4724	16	11342	2975	4	false	0.21806813673208508	1.0	6.245502215153225E-139	subintestinal vein
ZFA:0009177	25529	6	4724	3	7781	2185	4	false	0.22094359182888543	1.0	3.2505542827532814E-21	blastoderm cell
ZFA:0009046	25529	26	4724	9	11342	2975	4	false	0.22209307245161175	1.0	1.57087693626637E-79	T cell
ZFA:0001288	25529	26	4724	9	11342	2975	4	false	0.22209307245161175	1.0	1.57087693626637E-79	renal glomerulus
ZFA:0001624	25529	26	4724	9	11342	2975	4	false	0.22209307245161175	1.0	1.57087693626637E-79	pronephric distal late tubule
ZFA:0000326	25529	16	4724	6	11342	2975	3	false	0.22330596844985776	1.0	2.8195662247630114E-52	caudal vertebra
ZFA:0009163	25529	16	4724	6	11342	2975	3	false	0.22330596844985776	1.0	2.8195662247630114E-52	myelin accumulating cell
ZFA:0009135	25529	16	4724	6	11342	2975	7	false	0.22330596844985776	1.0	2.8195662247630114E-52	myelinating Schwann cell
ZFA:0009134	25529	16	4724	6	11342	2975	3	false	0.22330596844985776	1.0	2.8195662247630114E-52	insulating cell
ZFA:0005114	25529	16	4724	6	11342	2975	3	false	0.22330596844985776	1.0	2.8195662247630114E-52	middle lateral line system
ZFA:0005209	25529	16	4724	6	11342	2975	4	false	0.22330596844985776	1.0	2.8195662247630114E-52	hindbrain interneuron
ZFA:0005317	25529	16	4724	6	11342	2975	5	false	0.22330596844985776	1.0	2.8195662247630114E-52	pectoral fin fold
ZFA:0009147	25529	100	4724	30	11342	2975	4	false	0.22528965567522397	1.0	4.9106120075133864E-248	glial cell (sensu Vertebrata)
ZFA:0000355	25529	6	4724	3	8067	2288	4	false	0.22591720039430468	1.0	2.617386616330044E-21	roof plate midbrain region
ZFA:0001472	25529	33	4724	11	11342	2975	4	false	0.22809904853162452	1.0	1.4261472248686644E-97	anterior lateral line neuromast
ZFA:0009250	25529	54	4724	17	11342	2975	4	false	0.23095723995060144	1.0	2.9171437055101352E-148	lymphocyte
ZFA:0000102	25529	59	4724	20	7451	2145	4	false	0.23108234352486678	1.0	6.044425032985878E-149	dorsal fin fold
ZFA:0009243	25529	47	4724	15	11342	2975	3	false	0.23148116698315646	1.0	7.650739092276834E-132	CaP motoneuron
ZFA:0001725	25529	18	4724	7	7765	2215	4	false	0.23234469742575026	1.0	6.199525148591206E-55	immature Schwann cell
ZFA:0005737	25529	2229	4724	650	7941	2267	4	false	0.23308333703606848	1.0	0.0	intestinal rod
ZFA:0000871	25529	9	4724	4	7569	2152	5	false	0.23522402635010536	1.0	4.47180512460236E-30	floor plate diencephalic region
ZFA:0000529	25529	849	4724	232	11342	2975	6	false	0.23665655676597372	1.0	0.0	kidney
ZFA:0000459	25529	23	4724	8	11342	2975	4	false	0.23731991857899726	1.0	1.4599118390378185E-71	ventromedial thalamic nucleus
ZFA:0000136	25529	13	4724	5	11342	2975	4	false	0.2378641065511647	1.0	1.2198396335754102E-43	otic lateral line neuromast
ZFA:0000299	25529	13	4724	5	11342	2975	3	false	0.2378641065511647	1.0	1.2198396335754102E-43	ventral entopeduncular nucleus of ventral telencephalon
ZFA:0000301	25529	13	4724	5	11342	2975	4	false	0.2378641065511647	1.0	1.2198396335754102E-43	medial rectus
ZFA:0000464	25529	13	4724	5	11342	2975	4	false	0.2378641065511647	1.0	1.2198396335754102E-43	otic lateral line
ZFA:0000232	25529	6	4724	3	7568	2200	3	false	0.23859126642622128	1.0	3.839783598349042E-21	otic vesicle lateral protrusion
ZFA:0000469	25529	6	4724	3	7568	2200	3	false	0.23859126642622128	1.0	3.839783598349042E-21	otic vesicle anterior protrusion
ZFA:0001357	25529	1263	4724	369	8067	2288	4	false	0.24177675802067103	1.0	0.0	alar plate midbrain region
ZFA:0005064	25529	30	4724	10	11342	2975	6	false	0.24350042588675958	1.0	6.304370858979902E-90	atrioventricular valve
ZFA:0007070	25529	44	4724	14	11342	2975	3	false	0.2460269953640381	1.0	1.133768981980183E-124	otic sensory epithelium
ZFA:0000110	25529	163	4724	47	11342	2975	5	false	0.24851716165392398	1.0	0.0	fourth ventricle
ZFA:0000669	25529	69	4724	21	11342	2975	6	false	0.25108728687950976	1.0	3.545955551783575E-182	head kidney
ZFA:0000125	25529	10	4724	4	11342	2975	4	false	0.2534622923843352	1.0	1.0341658001760005E-34	mandibular lateral line neuromast
ZFA:0000400	25529	10	4724	4	11342	2975	4	false	0.2534622923843352	1.0	1.0341658001760005E-34	occipital lateral line
ZFA:0001025	25529	10	4724	4	11342	2975	4	false	0.2534622923843352	1.0	1.0341658001760005E-34	occipital lateral line neuromast
ZFA:0001345	25529	10	4724	4	11342	2975	5	false	0.2534622923843352	1.0	1.0341658001760005E-34	interrenal gland
ZFA:0001318	25529	10	4724	4	11342	2975	4	false	0.2534622923843352	1.0	1.0341658001760005E-34	cardiac jelly
ZFA:0005326	25529	10	4724	4	11342	2975	4	false	0.2534622923843352	1.0	1.0341658001760005E-34	NaK ionocyte
ZFA:0005309	25529	10	4724	4	11342	2975	4	false	0.2534622923843352	1.0	1.0341658001760005E-34	pronephric glomerular capillary
ZFA:0001625	25529	10	4724	4	11342	2975	4	false	0.2534622923843352	1.0	1.0341658001760005E-34	optic nerve head
ZFA:0005730	25529	10	4724	4	11342	2975	4	false	0.2534622923843352	1.0	1.0341658001760005E-34	cranial motor neuron
ZFA:0005768	25529	10	4724	4	11342	2975	3	false	0.2534622923843352	1.0	1.0341658001760005E-34	trigeminal sensory neuron
ZFA:0001457	25529	20	4724	7	11342	2975	4	false	0.25428721345042093	1.0	1.9934768044066463E-63	postcranial axial cartilage
ZFA:0009075	25529	62	4724	19	11342	2975	3	false	0.2544335807440913	1.0	1.5124383498054293E-166	astrocyte
ZFA:0001656	25529	1899	4724	510	11342	2975	4	false	0.25684174237785534	1.0	0.0	pleuroperitoneal cavity
ZFA:0001704	25529	41	4724	14	7904	2253	4	false	0.26003528352086236	1.0	5.725820613721303E-111	scale primordium
ZFA:0000166	25529	27	4724	9	11342	2975	4	false	0.26055391620532764	1.0	3.748115701587475E-82	lateral crista
ZFA:0000290	25529	27	4724	9	11342	2975	4	false	0.26055391620532764	1.0	3.748115701587475E-82	sphenoid region
ZFA:0000561	25529	27	4724	9	11342	2975	9	false	0.26055391620532764	1.0	3.748115701587475E-82	parasphenoid
ZFA:0001128	25529	12	4724	5	7084	2085	3	false	0.26136014045836403	1.0	3.027211377854328E-38	pharyngeal pouch 1
ZFA:0000246	25529	1	4724	1	11342	2975	4	false	0.262299418093002	1.0	8.816787162719666E-5	nucleus taeniae
ZFA:0000267	25529	1	4724	1	11342	2975	4	false	0.262299418093002	1.0	8.816787162719666E-5	primary olfactory fiber layer
ZFA:0000268	25529	1	4724	1	11342	2975	4	false	0.262299418093002	1.0	8.816787162719666E-5	anal fin proximal radial
ZFA:0009040	25529	1	4724	1	11342	2975	5	false	0.262299418093002	1.0	8.816787162719666E-5	mesothelial cell
ZFA:0000319	25529	1	4724	1	11342	2975	4	false	0.262299418093002	1.0	8.816787162719666E-5	branchiostegal membrane
ZFA:0000332	25529	1	4724	1	11342	2975	6	false	0.262299418093002	1.0	8.816787162719666E-5	coracoid
ZFA:0009196	25529	1	4724	1	11342	2975	3	false	0.262299418093002	1.0	8.816787162719666E-5	hypodermal cell
ZFA:0000627	25529	1	4724	1	11342	2975	7	false	0.262299418093002	1.0	8.816787162719666E-5	epihyal
ZFA:0000607	25529	1	4724	1	11342	2975	3	false	0.262299418093002	1.0	8.816787162719666E-5	ventral rhombencephalic commissure
ZFA:0000646	25529	1	4724	1	11342	2975	4	false	0.262299418093002	1.0	8.816787162719666E-5	anal fin distal radial
ZFA:0005036	25529	1	4724	1	11342	2975	3	false	0.262299418093002	1.0	8.816787162719666E-5	supraintestinal artery
ZFA:0000936	25529	1	4724	1	11342	2975	4	false	0.262299418093002	1.0	8.816787162719666E-5	dorsal fin distal radial
ZFA:0005470	25529	1	4724	1	11342	2975	3	false	0.262299418093002	1.0	8.816787162719666E-5	inter-coracoid joint
ZFA:0005450	25529	1	4724	1	11342	2975	3	false	0.262299418093002	1.0	8.816787162719666E-5	pectoral fin motor nerve 4
ZFA:0001140	25529	1	4724	1	11342	2975	3	false	0.262299418093002	1.0	8.816787162719666E-5	dorsal tooth row
ZFA:0005441	25529	1	4724	1	11342	2975	3	false	0.262299418093002	1.0	8.816787162719666E-5	pectoral fin motor nerve 3
ZFA:0005440	25529	1	4724	1	11342	2975	3	false	0.262299418093002	1.0	8.816787162719666E-5	pectoral fin motor nerve 2
ZFA:0005439	25529	1	4724	1	11342	2975	3	false	0.262299418093002	1.0	8.816787162719666E-5	pectoral fin motor nerve 1
ZFA:0001237	25529	1	4724	1	11342	2975	5	false	0.262299418093002	1.0	8.816787162719666E-5	ceratobranchial 1 bone
ZFA:0001240	25529	1	4724	1	11342	2975	5	false	0.262299418093002	1.0	8.816787162719666E-5	ceratobranchial 4 bone
ZFA:0001241	25529	1	4724	1	11342	2975	5	false	0.262299418093002	1.0	8.816787162719666E-5	ceratobranchial 3 bone
ZFA:0001242	25529	1	4724	1	11342	2975	5	false	0.262299418093002	1.0	8.816787162719666E-5	ceratobranchial 2 bone
ZFA:0001170	25529	1	4724	1	11342	2975	3	false	0.262299418093002	1.0	8.816787162719666E-5	vertebra 4
ZFA:0005236	25529	1	4724	1	11342	2975	3	false	0.262299418093002	1.0	8.816787162719666E-5	basophilic erythroblast
ZFA:0001396	25529	1	4724	1	11342	2975	4	false	0.262299418093002	1.0	8.816787162719666E-5	parapophysis/rib
ZFA:0001332	25529	1	4724	1	11342	2975	5	false	0.262299418093002	1.0	8.816787162719666E-5	spinal neuromere
ZFA:0005144	25529	1	4724	1	11342	2975	4	false	0.262299418093002	1.0	8.816787162719666E-5	ampullary nerve
ZFA:0001497	25529	1	4724	1	11342	2975	3	false	0.262299418093002	1.0	8.816787162719666E-5	simple cuboidal epithelium
ZFA:0001481	25529	1	4724	1	11342	2975	4	false	0.262299418093002	1.0	8.816787162719666E-5	ventral anterior lateral line nerve
ZFA:0001646	25529	1	4724	1	11342	2975	3	false	0.262299418093002	1.0	8.816787162719666E-5	anal fin radial
ZFA:0001647	25529	1	4724	1	11342	2975	3	false	0.262299418093002	1.0	8.816787162719666E-5	dorsal fin radial
ZFA:0001654	25529	1	4724	1	11342	2975	4	false	0.262299418093002	1.0	8.816787162719666E-5	opercular cavity
ZFA:0001626	25529	1	4724	1	11342	2975	3	false	0.262299418093002	1.0	8.816787162719666E-5	cerebral spinal fluid
ZFA:0009298	25529	1	4724	1	11342	2975	5	false	0.262299418093002	1.0	8.816787162719666E-5	terminal Schwann cell
ZFA:0001564	25529	1	4724	1	11342	2975	3	false	0.262299418093002	1.0	8.816787162719666E-5	hypural 5
ZFA:0009336	25529	1	4724	1	11342	2975	4	false	0.262299418093002	1.0	8.816787162719666E-5	gamma-delta T cell
ZFA:0001563	25529	1	4724	1	11342	2975	3	false	0.262299418093002	1.0	8.816787162719666E-5	hypural 4
ZFA:0005759	25529	1	4724	1	11342	2975	4	false	0.262299418093002	1.0	8.816787162719666E-5	visceral fat
ZFA:0005748	25529	1	4724	1	11342	2975	5	false	0.262299418093002	1.0	8.816787162719666E-5	intrapancreatic duct
ZFA:0005633	25529	1	4724	1	11342	2975	5	false	0.262299418093002	1.0	8.816787162719666E-5	lepidotrichium segment
ZFA:0005634	25529	1	4724	1	11342	2975	4	false	0.262299418093002	1.0	8.816787162719666E-5	lepidotrichium joint
ZFA:0005860	25529	1	4724	1	11342	2975	3	false	0.262299418093002	1.0	8.816787162719666E-5	interhyal-hyosymplectic joint
ZFA:0005762	25529	1	4724	1	11342	2975	3	false	0.262299418093002	1.0	8.816787162719666E-5	subcutaneous fat
ZFA:0005801	25529	1	4724	1	11342	2975	5	false	0.262299418093002	1.0	8.816787162719666E-5	interrenal vessel
ZFA:0007053	25529	1	4724	1	11342	2975	3	false	0.262299418093002	1.0	8.816787162719666E-5	adductor hyomandibulae
ZFA:0007004	25529	1	4724	1	11342	2975	4	false	0.262299418093002	1.0	8.816787162719666E-5	epiphyseal cluster
ZFA:0001473	25529	3936	4724	1258	4284	1363	3	false	0.26665197821172937	1.0	0.0	deep blastomere
ZFA:0000457	25529	7	4724	3	11342	2975	4	false	0.26948790664491656	1.0	2.091256465479488E-25	ventral rectus
ZFA:0005091	25529	7	4724	3	11342	2975	6	false	0.26948790664491656	1.0	2.091256465479488E-25	hepatic sinusoid
ZFA:0005299	25529	7	4724	3	11342	2975	4	false	0.26948790664491656	1.0	2.091256465479488E-25	fin blood vessel
ZFA:0009216	25529	7	4724	3	11342	2975	4	false	0.26948790664491656	1.0	2.091256465479488E-25	adrenocorticotropic hormone secreting cell
ZFA:0009344	25529	7	4724	3	11342	2975	4	false	0.26948790664491656	1.0	2.091256465479488E-25	precursor B cell
ZFA:0000694	25529	52	4724	16	11342	2975	6	false	0.2730351715875625	1.0	1.299085123837544E-143	ceratobranchial 5 tooth
ZFA:0001620	25529	52	4724	16	11342	2975	4	false	0.2730351715875625	1.0	1.299085123837544E-143	pronephric proximal convoluted tubule
ZFA:0001372	25529	17	4724	6	11342	2975	5	false	0.2734144199081753	1.0	4.23208774687571E-55	pancreatic duct
ZFA:0001610	25529	88	4724	26	11342	2975	3	false	0.27415121250524355	1.0	4.004703313323072E-223	pharyngeal arch 7
ZFA:0001521	25529	70	4724	21	11342	2975	4	false	0.27533793167295	1.0	2.2018707409278037E-184	ceratobranchial 5 cartilage
ZFA:0000421	25529	45	4724	14	11342	2975	4	false	0.27645205166186715	1.0	4.515808478418466E-127	reticular formation
ZFA:0001570	25529	45	4724	14	11342	2975	4	false	0.27645205166186715	1.0	4.515808478418466E-127	unfertilized egg
ZFA:0009038	25529	38	4724	12	11342	2975	3	false	0.2791618099676606	1.0	4.6479580550416005E-110	columnar/cuboidal epithelial cell
ZFA:0005345	25529	38	4724	12	11342	2975	3	false	0.2791618099676606	1.0	4.6479580550416005E-110	adipose tissue
ZFA:0005738	25529	2060	4724	595	8068	2288	4	false	0.2792519566733143	1.0	0.0	intestinal bulb primordium
ZFA:0000241	25529	31	4724	10	11342	2975	4	false	0.28059795635676843	1.0	1.7276829617171717E-92	midline column
ZFA:0001554	25529	31	4724	10	11342	2975	3	false	0.28059795635676843	1.0	1.7276829617171717E-92	lepidotrichium
ZFA:0001186	25529	1	4724	1	7815	2195	4	false	0.2808701215610535	1.0	1.2795905310312801E-4	collagenous dermal stroma
ZFA:0000069	25529	92	4724	27	11342	2975	4	false	0.28230217975853567	1.0	1.6750817421580001E-231	rhombomere 6
ZFA:0009120	25529	92	4724	27	11342	2975	3	false	0.28230217975853567	1.0	1.6750817421580001E-231	mechanoreceptor cell
ZFA:0009041	25529	4	4724	2	11342	2975	3	false	0.2826188712184388	1.0	1.4510502035915225E-15	peridermal cell
ZFA:0000310	25529	4	4724	2	11342	2975	3	false	0.2826188712184388	1.0	1.4510502035915225E-15	cranial nerve VI
ZFA:0000438	25529	4	4724	2	11342	2975	4	false	0.2826188712184388	1.0	1.4510502035915225E-15	parhypural
ZFA:0000557	25529	4	4724	2	11342	2975	3	false	0.2826188712184388	1.0	1.4510502035915225E-15	preural 1 vertebra
ZFA:0000618	25529	4	4724	2	11342	2975	3	false	0.2826188712184388	1.0	1.4510502035915225E-15	ansulate commissure
ZFA:0005473	25529	4	4724	2	11342	2975	3	false	0.2826188712184388	1.0	1.4510502035915225E-15	interhyal-epihyal joint
ZFA:0005558	25529	4	4724	2	11342	2975	3	false	0.2826188712184388	1.0	1.4510502035915225E-15	orbit
ZFA:0005242	25529	4	4724	2	11342	2975	3	false	0.2826188712184388	1.0	1.4510502035915225E-15	multi-ciliated epithelial cell
ZFA:0005185	25529	4	4724	2	11342	2975	5	false	0.2826188712184388	1.0	1.4510502035915225E-15	MiD2cm
ZFA:0005170	25529	4	4724	2	11342	2975	4	false	0.2826188712184388	1.0	1.4510502035915225E-15	extrahepatic duct
ZFA:0005324	25529	4	4724	2	11342	2975	4	false	0.2826188712184388	1.0	1.4510502035915225E-15	gill ionocyte
ZFA:0001511	25529	4	4724	2	11342	2975	4	false	0.2826188712184388	1.0	1.4510502035915225E-15	interhyal cartilage
ZFA:0005291	25529	4	4724	2	11342	2975	4	false	0.2826188712184388	1.0	1.4510502035915225E-15	proximal straight tubule
ZFA:0005258	25529	4	4724	2	11342	2975	4	false	0.2826188712184388	1.0	1.4510502035915225E-15	lymph vessel endothelium
ZFA:0009343	25529	4	4724	2	11342	2975	4	false	0.2826188712184388	1.0	1.4510502035915225E-15	immature B cell
ZFA:0001062	25529	1	4724	1	7996	2267	3	false	0.28351675838012036	1.0	1.2506253126593609E-4	primitive mesencephalic artery
ZFA:0001157	25529	183	4724	59	6095	1840	5	false	0.2948550505842857	1.0	0.0	posterior lateral line primordium
ZFA:0000387	25529	14	4724	5	11342	2975	4	false	0.29532466910808314	1.0	1.5074370968386642E-46	motor nucleus of vagal nerve
ZFA:0005463	25529	14	4724	5	11342	2975	4	false	0.29532466910808314	1.0	1.5074370968386642E-46	oral ectoderm
ZFA:0005606	25529	14	4724	5	11342	2975	4	false	0.29532466910808314	1.0	1.5074370968386642E-46	cranial vault
ZFA:0005179	25529	14	4724	5	11342	2975	3	false	0.29532466910808314	1.0	1.5074370968386642E-46	MiP motor neuron
ZFA:0009395	25529	14	4724	5	11342	2975	3	false	0.29532466910808314	1.0	1.5074370968386642E-46	vascular lymphangioblast
ZFA:0007051	25529	14	4724	5	11342	2975	3	false	0.29532466910808314	1.0	1.5074370968386642E-46	interhyoideus
ZFA:0005103	25529	1	4724	1	6685	1989	3	false	0.2975317875865246	1.0	1.4958863126438487E-4	presumptive ventral fin fold
ZFA:0000511	25529	35	4724	11	11342	2975	3	false	0.2981681422622554	1.0	1.3270928785939815E-102	extraocular musculature
ZFA:0000558	25529	35	4724	11	11342	2975	4	false	0.2981681422622554	1.0	1.3270928785939815E-102	posterior macula
ZFA:0000566	25529	21	4724	7	11342	2975	4	false	0.30111880799517154	1.0	3.697492747935922E-66	posterior crista
ZFA:0000619	25529	21	4724	7	11342	2975	4	false	0.30111880799517154	1.0	3.697492747935922E-66	anterior crista
ZFA:0001143	25529	21	4724	7	11342	2975	4	false	0.30111880799517154	1.0	3.697492747935922E-66	tooth 4V
ZFA:0007001	25529	21	4724	7	11342	2975	4	false	0.30111880799517154	1.0	3.697492747935922E-66	dorso-rostral cluster
ZFA:0000418	25529	82	4724	24	11342	2975	4	false	0.3028704769617408	1.0	2.0890333380071926E-210	pretectum
ZFA:0001289	25529	126	4724	36	11342	2975	4	false	0.3048000235783572	1.0	6.122234800033704E-300	ciliary marginal zone
ZFA:0001671	25529	82	4724	27	6761	2016	4	false	0.3052463828843296	1.0	6.7657736790468574E-192	macula communis
ZFA:0001135	25529	4833	4724	1381	8067	2288	4	false	0.311907062895929	1.0	0.0	neural tube
ZFA:0001153	25529	57	4724	17	11342	2975	4	false	0.3136102015682369	1.0	3.5616219934411528E-155	tooth placode
ZFA:0009280	25529	57	4724	17	11342	2975	4	false	0.3136102015682369	1.0	3.5616219934411528E-155	Muller cell
ZFA:0009013	25529	383	4724	105	11342	2975	3	false	0.3141916002459055	1.0	0.0	single fate stem cell
ZFA:0001467	25529	4	4724	2	7755	2187	4	false	0.31671297435830836	1.0	6.6407953214088E-15	pharyngeal mesoderm
ZFA:0001342	25529	4	4724	2	8167	2304	4	false	0.31688717005064587	1.0	5.3985872592395804E-15	presumptive intervening zone
ZFA:0001059	25529	4	4724	2	7878	2229	4	false	0.3183334467549646	1.0	6.23559858526709E-15	cranial division of the internal carotid artery
ZFA:0009366	25529	90	4724	26	11342	2975	3	false	0.31917200892951625	1.0	2.53295592869624E-227	hair cell
ZFA:0000610	25529	50	4724	15	11342	2975	3	false	0.3205866212332456	1.0	6.245502215153225E-139	vertical myoseptum
ZFA:0009285	25529	50	4724	15	11342	2975	4	false	0.3205866212332456	1.0	6.245502215153225E-139	podocyte
ZFA:0000763	25529	4	4724	2	7569	2152	5	false	0.3207397268092915	1.0	7.31815396311409E-15	floor plate rhombomere 2
ZFA:0000882	25529	4	4724	2	7569	2152	5	false	0.3207397268092915	1.0	7.31815396311409E-15	floor plate rhombomere 1
ZFA:0000888	25529	4	4724	2	7569	2152	5	false	0.3207397268092915	1.0	7.31815396311409E-15	floor plate rhombomere 3
ZFA:0000893	25529	4	4724	2	7569	2152	5	false	0.3207397268092915	1.0	7.31815396311409E-15	floor plate rhombomere 4
ZFA:0001076	25529	279	4724	77	11342	2975	5	false	0.320820156046339	1.0	0.0	intestinal bulb
ZFA:0000259	25529	11	4724	4	11342	2975	4	false	0.3210194781039629	1.0	1.0038672610357678E-37	mandibular lateral line
ZFA:0000298	25529	11	4724	4	11342	2975	5	false	0.3210194781039629	1.0	1.0038672610357678E-37	vent
ZFA:0000553	25529	11	4724	4	11342	2975	4	false	0.3210194781039629	1.0	1.0038672610357678E-37	oculomotor nucleus
ZFA:0000604	25529	11	4724	4	11342	2975	3	false	0.3210194781039629	1.0	1.0038672610357678E-37	ventral aorta
ZFA:0000715	25529	11	4724	4	11342	2975	4	false	0.3210194781039629	1.0	1.0038672610357678E-37	adductor hyohyoid
ZFA:0000813	25529	11	4724	4	11342	2975	4	false	0.3210194781039629	1.0	1.0038672610357678E-37	infraorbital lateral line neuromast
ZFA:0001430	25529	11	4724	4	11342	2975	4	false	0.3210194781039629	1.0	1.0038672610357678E-37	pneumatic duct
ZFA:0001456	25529	11	4724	4	11342	2975	3	false	0.3210194781039629	1.0	1.0038672610357678E-37	pectoral fin endoskeletal disc
ZFA:0001572	25529	11	4724	4	11342	2975	4	false	0.3210194781039629	1.0	1.0038672610357678E-37	superior cervical ganglion
ZFA:0009035	25529	18	4724	6	11342	2975	4	false	0.3257912098029857	1.0	6.72649708112531E-58	ciliated epithelial cell
ZFA:0001454	25529	18	4724	6	11342	2975	4	false	0.3257912098029857	1.0	6.72649708112531E-58	pelvic fin field
ZFA:0001550	25529	18	4724	6	11342	2975	4	false	0.3257912098029857	1.0	6.72649708112531E-58	caudal fin lepidotrichium
ZFA:0005102	25529	4	4724	2	7890	2271	3	false	0.32689188948201914	1.0	6.197742659889333E-15	presumptive median fin fold
ZFA:0001659	25529	168	4724	47	11342	2975	5	false	0.3296244062992193	1.0	0.0	diencephalic nucleus
ZFA:0005138	25529	54	4724	16	11342	2975	4	false	0.33215431007962204	1.0	2.9171437055101352E-148	dental organ
ZFA:0001239	25529	65	4724	19	11342	2975	5	false	0.33423772122457873	1.0	2.7624840199115823E-173	ceratobranchial 5 bone
ZFA:0000488	25529	76	4724	22	11342	2975	4	false	0.3349668171445528	1.0	1.6919372175350054E-197	ceratobranchial bone
ZFA:0000622	25529	36	4724	11	11342	2975	6	false	0.33516124521873664	1.0	4.22528908014052E-105	barbel
ZFA:0009246	25529	29	4724	9	11342	2975	3	false	0.34254057602153065	1.0	2.3773782509587086E-87	secondary neuron
ZFA:0001658	25529	180	4724	50	11342	2975	4	false	0.344051064395305	1.0	0.0	hindbrain nucleus
ZFA:0001520	25529	10	4724	4	3985	1194	4	false	0.34928342783587746	1.0	3.634024751577598E-30	ceratobranchial 1 cartilage
ZFA:0000949	25529	40	4724	12	11342	2975	4	false	0.34934670467092455	1.0	5.6749353990234505E-115	rhombomere 7
ZFA:0009032	25529	22	4724	7	11342	2975	3	false	0.34949421943549674	1.0	7.185305225239848E-69	ciliated cell
ZFA:0005851	25529	22	4724	7	11342	2975	3	false	0.34949421943549674	1.0	7.185305225239848E-69	ceratobranchial 5 primary tooth
ZFA:0007050	25529	22	4724	7	11342	2975	3	false	0.34949421943549674	1.0	7.185305225239848E-69	constrictor dorsalis
ZFA:0000249	25529	8	4724	3	11342	2975	4	false	0.35230635117204556	1.0	1.4759639809542693E-28	cranial nerve I
ZFA:0009105	25529	8	4724	3	11342	2975	3	false	0.35230635117204556	1.0	1.4759639809542693E-28	somatostatin secreting cell
ZFA:0005044	25529	8	4724	3	11342	2975	4	false	0.35230635117204556	1.0	1.4759639809542693E-28	optic artery
ZFA:0000861	25529	8	4724	3	11342	2975	4	false	0.35230635117204556	1.0	1.4759639809542693E-28	ventral oblique extraocular muscle
ZFA:0001142	25529	8	4724	3	11342	2975	4	false	0.35230635117204556	1.0	1.4759639809542693E-28	tooth 5V
ZFA:0001312	25529	8	4724	3	11342	2975	4	false	0.35230635117204556	1.0	1.4759639809542693E-28	dorsal anterior lateral line ganglion
ZFA:0001522	25529	8	4724	3	11342	2975	4	false	0.35230635117204556	1.0	1.4759639809542693E-28	hypobranchial cartilage
ZFA:0005274	25529	8	4724	3	11342	2975	3	false	0.35230635117204556	1.0	1.4759639809542693E-28	smooth muscle
ZFA:0000209	25529	15	4724	5	11342	2975	3	false	0.3546782650320597	1.0	1.996076664239587E-49	lateral preglomerular nucleus
ZFA:0000346	25529	15	4724	5	11342	2975	4	false	0.3546782650320597	1.0	1.996076664239587E-49	dorsal tegmental nucleus
ZFA:0001179	25529	15	4724	5	11342	2975	5	false	0.3546782650320597	1.0	1.996076664239587E-49	epidermal superficial stratum
ZFA:0001209	25529	44	4724	14	8173	2316	4	false	0.3569189492685945	1.0	2.1388044880829953E-118	presumptive rhombomere 7
ZFA:0001410	25529	33	4724	10	11342	2975	4	false	0.3587646312260897	1.0	1.4261472248686644E-97	orbital region
ZFA:0001688	25529	61	4724	19	8038	2281	4	false	0.3606534896248071	1.0	3.895837054874569E-155	corneal primordium
ZFA:0001567	25529	44	4724	13	11342	2975	4	false	0.3620777333954104	1.0	1.133768981980183E-124	oocyte stage I
ZFA:0000653	25529	103	4724	29	11342	2975	4	false	0.36351387378028593	1.0	3.668424216273086E-254	dorsal thalamus
ZFA:0000554	25529	129	4724	36	11342	2975	5	false	0.36373156282911456	1.0	9.101554044412484E-306	olfactory epithelium
ZFA:0005575	25529	331	4724	90	11342	2975	4	false	0.36391207856828517	1.0	0.0	brain nucleus
ZFA:0005171	25529	855	4724	229	11342	2975	3	false	0.36425646819444163	1.0	0.0	duct
ZFA:0005781	25529	144	4724	40	11342	2975	4	false	0.365954654641964	1.0	0.0	cloaca
ZFA:0009070	25529	37	4724	11	11342	2975	4	false	0.3729542235364993	1.0	1.3827675213590358E-107	granule cell
ZFA:0009074	25529	85	4724	24	11342	2975	4	false	0.37618778572654	1.0	8.674055985949329E-217	macroglial cell
ZFA:0009051	25529	242	4724	66	11342	2975	3	false	0.37865106658545755	1.0	0.0	interneuron
ZFA:0000068	25529	11	4724	4	8143	2311	4	false	0.3829662581904265	1.0	3.850007167376483E-36	proneural cluster
ZFA:0000208	25529	41	4724	12	11342	2975	6	false	0.38554875416067685	1.0	2.0586829884990524E-117	gall bladder
ZFA:0000427	25529	12	4724	4	11342	2975	4	false	0.38955445735251776	1.0	1.0631371575651303E-40	rostral thalamic nucleus
ZFA:0000524	25529	12	4724	4	11342	2975	4	false	0.38955445735251776	1.0	1.0631371575651303E-40	infraorbital lateral line
ZFA:0000345	25529	5	4724	2	11342	2975	4	false	0.3931224247695289	1.0	6.399057168828114E-19	dorsal rectus
ZFA:0009118	25529	5	4724	2	11342	2975	4	false	0.3931224247695289	1.0	6.399057168828114E-19	smooth muscle cell
ZFA:0000514	25529	5	4724	2	11342	2975	10	false	0.3931224247695289	1.0	6.399057168828114E-19	frontal bone
ZFA:0005021	25529	5	4724	2	11342	2975	3	false	0.3931224247695289	1.0	6.399057168828114E-19	cerebellar central artery
ZFA:0005032	25529	5	4724	2	11342	2975	3	false	0.3931224247695289	1.0	6.399057168828114E-19	optic vein
ZFA:0000734	25529	5	4724	2	11342	2975	4	false	0.3931224247695289	1.0	6.399057168828114E-19	preural vertebra
ZFA:0005468	25529	5	4724	2	11342	2975	3	false	0.3931224247695289	1.0	6.399057168828114E-19	frontal-pterotic joint
ZFA:0001366	25529	5	4724	2	11342	2975	4	false	0.3931224247695289	1.0	6.399057168828114E-19	tract of the postoptic commissure
ZFA:0001356	25529	5	4724	2	11342	2975	3	false	0.3931224247695289	1.0	6.399057168828114E-19	terminal nerve
ZFA:0005196	25529	5	4724	2	11342	2975	5	false	0.3931224247695289	1.0	6.399057168828114E-19	MiD3cm
ZFA:0009359	25529	5	4724	2	11342	2975	3	false	0.3931224247695289	1.0	6.399057168828114E-19	microvillous olfactory receptor neuron
ZFA:0001695	25529	5	4724	2	11342	2975	3	false	0.3931224247695289	1.0	6.399057168828114E-19	dorsolateral motor nucleus of vagal nerve
ZFA:0005778	25529	5	4724	2	11342	2975	3	false	0.3931224247695289	1.0	6.399057168828114E-19	hypocretin-secreting neuron
ZFA:0007054	25529	5	4724	2	11342	2975	6	false	0.3931224247695289	1.0	6.399057168828114E-19	pillar of the anterior semicircular canal
ZFA:0009291	25529	360	4724	97	11342	2975	5	false	0.39715339882406947	1.0	0.0	muscle precursor cell
ZFA:0001384	25529	17	4724	6	2624	783	4	false	0.39732065949336715	1.0	2.8264407586427297E-44	pelvic fin bud
ZFA:0009031	25529	23	4724	7	11342	2975	5	false	0.3985704760648128	1.0	1.4599118390378185E-71	osteoblast
ZFA:0005162	25529	49	4724	14	11342	2975	4	false	0.40713008757709435	1.0	1.4106091302921566E-136	digestive system duct
ZFA:0005576	25529	27	4724	8	11342	2975	4	false	0.4143502155217721	1.0	3.748115701587475E-82	ventral thalamus nucleus
ZFA:0009016	25529	226	4724	61	11342	2975	3	false	0.4216936318210174	1.0	0.0	germ line cell
ZFA:0000133	25529	4846	4724	1385	7964	2269	4	false	0.4228674798751605	1.0	0.0	neural rod
ZFA:0009168	25529	347	4724	93	11342	2975	3	false	0.4236462604124941	1.0	0.0	neuroblast (sensu Vertebrata)
ZFA:0001683	25529	31	4724	9	11342	2975	4	false	0.4276906993987686	1.0	1.7276829617171717E-92	corneal epithelium
ZFA:0001210	25529	98	4724	29	8173	2316	4	false	0.42861475746671596	1.0	6.524623311054637E-230	presumptive rhombomere 6
ZFA:0000440	25529	20	4724	6	11342	2975	4	false	0.43287505900566164	1.0	1.9934768044066463E-63	superior raphe nucleus
ZFA:0001623	25529	20	4724	6	11342	2975	4	false	0.43287505900566164	1.0	1.9934768044066463E-63	posterior pronephric duct
ZFA:0009012	25529	9	4724	3	11342	2975	3	false	0.4337754215913364	1.0	1.172020101345898E-31	neuroplacodal cell
ZFA:0000581	25529	9	4724	3	11342	2975	4	false	0.4337754215913364	1.0	1.172020101345898E-31	rostral tuberal nucleus
ZFA:0000819	25529	9	4724	3	11342	2975	3	false	0.4337754215913364	1.0	1.172020101345898E-31	postcommissural nucleus of ventral telencephalon
ZFA:0001145	25529	9	4724	3	11342	2975	4	false	0.4337754215913364	1.0	1.172020101345898E-31	tooth 3V
ZFA:0005285	25529	9	4724	3	11342	2975	4	false	0.4337754215913364	1.0	1.172020101345898E-31	glomerular basement membrane
ZFA:0009269	25529	9	4724	3	11342	2975	4	false	0.4337754215913364	1.0	1.172020101345898E-31	enterocyte
ZFA:0009365	25529	9	4724	3	11342	2975	5	false	0.4337754215913364	1.0	1.172020101345898E-31	interneuromast cell
ZFA:0000089	25529	5	4724	2	7879	2228	4	false	0.43609114284917383	1.0	3.957100257166017E-18	fin fold actinotrichium
ZFA:0000213	25529	148	4724	40	11342	2975	4	false	0.44350627319554503	1.0	0.0	habenula
ZFA:0009114	25529	341	4724	91	11342	2975	5	false	0.4438919037928876	1.0	0.0	muscle cell
ZFA:0001206	25529	979	4724	278	8064	2271	3	false	0.4443541209375503	1.0	0.0	intermediate mesoderm
ZFA:0000357	25529	24	4724	7	11342	2975	4	false	0.4475574674200836	1.0	3.0954929001665117E-74	glomerular layer
ZFA:0001323	25529	39	4724	11	11342	2975	5	false	0.449426928489574	1.0	1.6035948703789808E-112	mid intestine
ZFA:0001621	25529	39	4724	11	11342	2975	4	false	0.449426928489574	1.0	1.6035948703789808E-112	pronephric proximal straight tubule
ZFA:0001123	25529	73	4724	20	11342	2975	3	false	0.4543380416228085	1.0	5.738761549586752E-191	axial fin skeleton
ZFA:0001174	25529	73	4724	20	11342	2975	5	false	0.4543380416228085	1.0	5.738761549586752E-191	pharyngeal epithelium
ZFA:0000240	25529	2	4724	1	11342	2975	8	false	0.45581491329680535	1.0	1.5548518054231434E-8	metapterygoid
ZFA:0000271	25529	2	4724	1	11342	2975	3	false	0.45581491329680535	1.0	1.5548518054231434E-8	radial
ZFA:0009050	25529	2	4724	1	11342	2975	4	false	0.45581491329680535	1.0	1.5548518054231434E-8	sensory epithelial cell
ZFA:0000325	25529	2	4724	1	11342	2975	4	false	0.45581491329680535	1.0	1.5548518054231434E-8	caudal thalamic nucleus
ZFA:0000447	25529	2	4724	1	11342	2975	4	false	0.45581491329680535	1.0	1.5548518054231434E-8	tela chorioidea
ZFA:0000448	25529	2	4724	1	11342	2975	5	false	0.45581491329680535	1.0	1.5548518054231434E-8	tertiary gustatory nucleus
ZFA:0000546	25529	2	4724	1	11342	2975	4	false	0.45581491329680535	1.0	1.5548518054231434E-8	mesonephric duct
ZFA:0000552	25529	2	4724	1	11342	2975	4	false	0.45581491329680535	1.0	1.5548518054231434E-8	nucleus ruber
ZFA:0000626	25529	2	4724	1	11342	2975	3	false	0.45581491329680535	1.0	1.5548518054231434E-8	bulbo-spinal tract
ZFA:0000631	25529	2	4724	1	11342	2975	4	false	0.45581491329680535	1.0	1.5548518054231434E-8	caudal pretectal nucleus
ZFA:0005001	25529	2	4724	1	11342	2975	3	false	0.45581491329680535	1.0	1.5548518054231434E-8	posterior communicating artery
ZFA:0000691	25529	2	4724	1	11342	2975	5	false	0.45581491329680535	1.0	1.5548518054231434E-8	supraorbital bone
ZFA:0005027	25529	2	4724	1	11342	2975	4	false	0.45581491329680535	1.0	1.5548518054231434E-8	posterior cerebral vein
ZFA:0005094	25529	2	4724	1	11342	2975	4	false	0.45581491329680535	1.0	1.5548518054231434E-8	optic choroid vascular plexus
ZFA:0001132	25529	2	4724	1	11342	2975	3	false	0.45581491329680535	1.0	1.5548518054231434E-8	pharyngeal pouch 6
ZFA:0005622	25529	2	4724	1	11342	2975	3	false	0.45581491329680535	1.0	1.5548518054231434E-8	cartilage tissue
ZFA:0005545	25529	2	4724	1	11342	2975	4	false	0.45581491329680535	1.0	1.5548518054231434E-8	pectoral fin actinotrichium
ZFA:0001322	25529	2	4724	1	11342	2975	3	false	0.45581491329680535	1.0	1.5548518054231434E-8	dorsoventral diencephalic tract
ZFA:0005146	25529	2	4724	1	11342	2975	4	false	0.45581491329680535	1.0	1.5548518054231434E-8	area postrema
ZFA:0005148	25529	2	4724	1	11342	2975	4	false	0.45581491329680535	1.0	1.5548518054231434E-8	apical epidermal cap
ZFA:0001502	25529	2	4724	1	11342	2975	4	false	0.45581491329680535	1.0	1.5548518054231434E-8	epiphyseal bar
ZFA:0001505	25529	2	4724	1	11342	2975	5	false	0.45581491329680535	1.0	1.5548518054231434E-8	taenia marginalis anterior
ZFA:0001504	25529	2	4724	1	11342	2975	4	false	0.45581491329680535	1.0	1.5548518054231434E-8	occipital arch cartilage
ZFA:0005342	25529	2	4724	1	11342	2975	3	false	0.45581491329680535	1.0	1.5548518054231434E-8	anterior catecholaminergic tract
ZFA:0005283	25529	2	4724	1	11342	2975	4	false	0.45581491329680535	1.0	1.5548518054231434E-8	renal capsular space
ZFA:0005284	25529	2	4724	1	11342	2975	6	false	0.45581491329680535	1.0	1.5548518054231434E-8	glomerular capillary
ZFA:0005305	25529	2	4724	1	11342	2975	4	false	0.45581491329680535	1.0	1.5548518054231434E-8	kidney vasculature
ZFA:0005310	25529	2	4724	1	11342	2975	4	false	0.45581491329680535	1.0	1.5548518054231434E-8	pronephric glomerular capsule
ZFA:0009272	25529	2	4724	1	11342	2975	3	false	0.45581491329680535	1.0	1.5548518054231434E-8	skeletal muscle satellite cell
ZFA:0009282	25529	2	4724	1	11342	2975	3	false	0.45581491329680535	1.0	1.5548518054231434E-8	Bergmann glial cell
ZFA:0009322	25529	2	4724	1	11342	2975	3	false	0.45581491329680535	1.0	1.5548518054231434E-8	cone retinal bipolar cell
ZFA:0001669	25529	2	4724	1	11342	2975	4	false	0.45581491329680535	1.0	1.5548518054231434E-8	intermediate nucleus
ZFA:0001676	25529	2	4724	1	11342	2975	4	false	0.45581491329680535	1.0	1.5548518054231434E-8	annular ligament
ZFA:0001674	25529	2	4724	1	11342	2975	4	false	0.45581491329680535	1.0	1.5548518054231434E-8	mesonephric podocyte
ZFA:0005877	25529	2	4724	1	11342	2975	3	false	0.45581491329680535	1.0	1.5548518054231434E-8	commissure of the tract of the commissure of the caudal tuberculum
ZFA:0005783	25529	2	4724	1	11342	2975	5	false	0.45581491329680535	1.0	1.5548518054231434E-8	cloacal epithelium
ZFA:0005792	25529	2	4724	1	11342	2975	3	false	0.45581491329680535	1.0	1.5548518054231434E-8	jaw flap
ZFA:0007064	25529	2	4724	1	11342	2975	4	false	0.45581491329680535	1.0	1.5548518054231434E-8	mandibular neural crest
ZFA:0007084	25529	2	4724	1	11342	2975	4	false	0.45581491329680535	1.0	1.5548518054231434E-8	premigratory neural crest cell
ZFA:0005784	25529	304	4724	81	11342	2975	3	false	0.456058087126347	1.0	0.0	striated muscle cell
ZFA:0000030	25529	13	4724	4	11342	2975	5	false	0.4569723910451362	1.0	1.2198396335754102E-43	macula utricle
ZFA:0000465	25529	13	4724	4	11342	2975	3	false	0.4569723910451362	1.0	1.2198396335754102E-43	adductor operculi
ZFA:0000532	25529	13	4724	4	11342	2975	4	false	0.4569723910451362	1.0	1.2198396335754102E-43	lateral valvula cerebelli
ZFA:0001124	25529	13	4724	4	11342	2975	4	false	0.4569723910451362	1.0	1.2198396335754102E-43	dorsal fin skeleton
ZFA:0001634	25529	13	4724	4	11342	2975	3	false	0.4569723910451362	1.0	1.2198396335754102E-43	perichondrium
ZFA:0000938	25529	28	4724	8	11342	2975	5	false	0.4597374539344711	1.0	9.275054321214329E-85	central canal
ZFA:0000862	25529	66	4724	18	11342	2975	4	false	0.47016947888211547	1.0	1.6167770268159241E-175	caudal fin skeleton
ZFA:0001405	25529	113	4724	38	2983	982	5	false	0.4712872565339526	1.0	4.424021121852522E-208	ethmoid cartilage
ZFA:0005327	25529	17	4724	5	11342	2975	4	false	0.47313399753768537	1.0	4.23208774687571E-55	vH ionocyte
ZFA:0001660	25529	70	4724	19	11342	2975	4	false	0.47635313926236567	1.0	2.2018707409278037E-184	telencephalic nucleus
ZFA:0001109	25529	184	4724	49	11342	2975	4	false	0.47887419972651335	1.0	0.0	oocyte
ZFA:0000521	25529	36	4724	10	11342	2975	5	false	0.47927167114861724	1.0	4.22528908014052E-105	hyoid muscle
ZFA:0000053	25529	44	4724	13	8155	2304	4	false	0.4810878975466616	1.0	2.3572948761737515E-118	presumptive segmental plate
ZFA:0005282	25529	55	4724	15	11342	2975	4	false	0.4812968665153619	1.0	1.4213581130658736E-150	nephron
ZFA:0000890	25529	30	4724	9	7888	2229	6	false	0.48449262286875294	1.0	3.4564715997060005E-85	floor plate spinal cord region
ZFA:0000518	25529	21	4724	6	11342	2975	4	false	0.4855775594067159	1.0	3.697492747935922E-66	griseum centrale
ZFA:0007002	25529	21	4724	6	11342	2975	4	false	0.4855775594067159	1.0	3.697492747935922E-66	ventro-rostral cluster
ZFA:0005003	25529	59	4724	16	11342	2975	5	false	0.4877539173428286	1.0	9.57112942050257E-160	pharyngeal vasculature
ZFA:0009025	25529	356	4724	94	11342	2975	4	false	0.49044118410026144	1.0	0.0	myoblast
ZFA:0009179	25529	356	4724	94	11342	2975	4	false	0.49044118410026144	1.0	0.0	muscle stem cell
ZFA:0000417	25529	9	4724	3	8020	2270	4	false	0.49130531391956533	1.0	2.655485038902892E-30	presumptive spinal cord
ZFA:0007021	25529	9	4724	3	8003	2274	5	false	0.4943237295152997	1.0	2.706711482985426E-30	spinal cord neural plate
ZFA:0000247	25529	6	4724	2	11342	2975	3	false	0.4950289831614074	1.0	3.3866404704112237E-22	cranial nerve VIII
ZFA:0009029	25529	6	4724	2	11342	2975	5	false	0.4950289831614074	1.0	3.3866404704112237E-22	odontoblast
ZFA:0000383	25529	6	4724	2	11342	2975	4	false	0.4950289831614074	1.0	3.3866404704112237E-22	lateral rectus
ZFA:0009204	25529	6	4724	2	11342	2975	4	false	0.4950289831614074	1.0	3.3866404704112237E-22	prolactin secreting cell
ZFA:0000462	25529	6	4724	2	11342	2975	4	false	0.4950289831614074	1.0	3.3866404704112237E-22	abductor hyohyoid
ZFA:0000450	25529	6	4724	2	11342	2975	4	false	0.4950289831614074	1.0	3.3866404704112237E-22	trochlear motor nucleus
ZFA:0000537	25529	6	4724	2	11342	2975	3	false	0.4950289831614074	1.0	3.3866404704112237E-22	levator operculi
ZFA:0005026	25529	6	4724	2	11342	2975	4	false	0.4950289831614074	1.0	3.3866404704112237E-22	primary head sinus
ZFA:0005116	25529	6	4724	2	11342	2975	3	false	0.4950289831614074	1.0	3.3866404704112237E-22	secondary posterior lateral line primordium
ZFA:0001133	25529	6	4724	2	11342	2975	3	false	0.4950289831614074	1.0	3.3866404704112237E-22	pharyngeal pouch 5
ZFA:0005140	25529	6	4724	2	11342	2975	4	false	0.4950289831614074	1.0	3.3866404704112237E-22	dental papilla
ZFA:0005141	25529	6	4724	2	11342	2975	5	false	0.4950289831614074	1.0	3.3866404704112237E-22	tooth pulp
ZFA:0005312	25529	6	4724	2	11342	2975	4	false	0.4950289831614074	1.0	3.3866404704112237E-22	pronephric capsular space
ZFA:0001657	25529	6	4724	2	11342	2975	4	false	0.4950289831614074	1.0	3.3866404704112237E-22	supraoptic tract
ZFA:0009319	25529	6	4724	2	11342	2975	3	false	0.4950289831614074	1.0	3.3866404704112237E-22	ON-bipolar cell
ZFA:0001556	25529	6	4724	2	11342	2975	4	false	0.4950289831614074	1.0	3.3866404704112237E-22	sympathetic chain ganglion
ZFA:0007055	25529	6	4724	2	11342	2975	5	false	0.4950289831614074	1.0	3.3866404704112237E-22	pillar of the lateral semicircular canal
ZFA:0000402	25529	204	4724	54	11342	2975	5	false	0.49567306453679516	1.0	0.0	olfactory bulb
ZFA:0001365	25529	25	4724	7	11342	2975	4	false	0.4957451776030446	1.0	6.837543956869769E-77	trigeminal motor nucleus
ZFA:0005323	25529	25	4724	7	11342	2975	3	false	0.4957451776030446	1.0	6.837543956869769E-77	ionocyte
ZFA:0005224	25529	2	4724	1	4261	1236	3	false	0.49605164429219434	1.0	1.1018154613307184E-7	yolk larval melanophore stripe
ZFA:0001338	25529	1123	4724	295	11342	2975	4	false	0.49996187868389846	1.0	0.0	intestine
ZFA:0001429	25529	29	4724	8	11342	2975	4	false	0.5043838836138664	1.0	2.3773782509587086E-87	raphe nucleus
ZFA:0001431	25529	140	4724	40	7965	2256	4	false	0.5062985172194342	1.0	3.13875333204969E-305	primitive olfactory epithelium
ZFA:0000543	25529	52	4724	14	11342	2975	3	false	0.5075647818352578	1.0	1.299085123837544E-143	medial longitudinal fasciculus
ZFA:0009067	25529	327	4724	86	11342	2975	4	false	0.5100300171438045	1.0	0.0	CNS neuron (sensu Vertebrata)
ZFA:0000366	25529	10	4724	3	11342	2975	4	false	0.5110524769681073	1.0	1.0341658001760005E-34	inferior raphe nucleus
ZFA:0009143	25529	10	4724	3	11342	2975	3	false	0.5110524769681073	1.0	1.0341658001760005E-34	brush border epithelial cell
ZFA:0000608	25529	10	4724	3	11342	2975	3	false	0.5110524769681073	1.0	1.0341658001760005E-34	ventral transverse
ZFA:0000655	25529	10	4724	3	11342	2975	4	false	0.5110524769681073	1.0	1.0341658001760005E-34	dorsomedial optic tract
ZFA:0005472	25529	10	4724	3	11342	2975	4	false	0.5110524769681073	1.0	1.0341658001760005E-34	inter-frontal joint
ZFA:0001131	25529	10	4724	3	11342	2975	3	false	0.5110524769681073	1.0	1.0341658001760005E-34	pharyngeal pouch 3
ZFA:0001184	25529	10	4724	3	11342	2975	4	false	0.5110524769681073	1.0	1.0341658001760005E-34	pelvic fin
ZFA:0005180	25529	10	4724	3	11342	2975	3	false	0.5110524769681073	1.0	1.0341658001760005E-34	RoP motor neuron
ZFA:0009071	25529	56	4724	15	11342	2975	6	false	0.5132834843420768	1.0	7.0520115469551E-153	Purkinje cell
ZFA:0007035	25529	27	4724	8	7964	2269	4	false	0.5203515555228404	1.0	5.316197096882888E-78	spinal cord neural rod
ZFA:0000172	25529	14	4724	4	11342	2975	5	false	0.5216314798154169	1.0	1.5074370968386642E-46	branchial muscle
ZFA:0000281	25529	14	4724	4	11342	2975	5	false	0.5216314798154169	1.0	1.5074370968386642E-46	hair cell posterior macula
ZFA:0005580	25529	14	4724	4	11342	2975	4	false	0.5216314798154169	1.0	1.5074370968386642E-46	rostral pars anterior
ZFA:0001095	25529	44	4724	14	5671	1770	4	false	0.5221979051404274	1.0	2.168737792328992E-111	immature macula
ZFA:0001110	25529	240	4724	63	11342	2975	4	false	0.5222320756526762	1.0	0.0	ovarian follicle
ZFA:0001346	25529	20	4724	6	7298	2079	5	false	0.5244706247572642	1.0	1.3594529229434146E-59	interrenal primordium
ZFA:0005865	25529	41	4724	11	11342	2975	3	false	0.524729593501234	1.0	2.0586829884990524E-117	reticulospinal neuron
ZFA:0000153	25529	18	4724	5	11342	2975	4	false	0.5298043005122446	1.0	6.72649708112531E-58	rhombomere 8
ZFA:0000170	25529	18	4724	5	11342	2975	5	false	0.5298043005122446	1.0	6.72649708112531E-58	basibranchial
ZFA:0001662	25529	22	4724	6	11342	2975	4	false	0.5366088118916629	1.0	7.185305225239848E-69	preglomerular nucleus
ZFA:0009310	25529	130	4724	34	11342	2975	4	false	0.541664826023573	1.0	1.0552055879562115E-307	retinal ganglion cell
ZFA:0000165	25529	26	4724	7	11342	2975	4	false	0.5425214750487635	1.0	1.57087693626637E-79	inferior lobe
ZFA:0000456	25529	26	4724	7	11342	2975	3	false	0.5425214750487635	1.0	1.57087693626637E-79	ventral nucleus of ventral telencephalon
ZFA:0007052	25529	26	4724	7	11342	2975	3	false	0.5425214750487635	1.0	1.57087693626637E-79	hyohyoideus
ZFA:0001125	25529	6	4724	2	7985	2271	4	false	0.5455861077559209	1.0	2.782908919799256E-21	organizer inducing center
ZFA:0005223	25529	6	4724	2	7585	2180	3	false	0.5522843429029343	1.0	3.788419371382657E-21	lateral larval melanophore stripe
ZFA:0000482	25529	34	4724	9	11342	2975	4	false	0.5526048116062792	1.0	4.2876475060399093E-100	caudal tuberal nucleus
ZFA:0001082	25529	46	4724	13	8069	2295	4	false	0.5667275165530282	1.0	1.2096902087856313E-122	chordo neural hinge
ZFA:0000706	25529	54	4724	14	11342	2975	5	false	0.5721896924802474	1.0	2.9171437055101352E-148	posterior intestine
ZFA:0001214	25529	21	4724	6	8173	2316	4	false	0.5727225788348062	1.0	3.626608660949616E-63	presumptive rhombomere 8
ZFA:0001177	25529	10	4724	3	8038	2281	5	false	0.5729077267764926	1.0	3.2412709007281174E-33	roof plate spinal cord region
ZFA:0001709	25529	58	4724	15	11342	2975	4	false	0.5755142429912159	1.0	1.8305190573211396E-157	Purkinje cell layer valvula cerebelli
ZFA:0001263	25529	93	4724	24	11342	2975	3	false	0.5767498269371232	1.0	1.384734240183798E-233	ovarian follicle stage I
ZFA:0000458	25529	97	4724	25	11342	2975	4	false	0.5796745427935918	1.0	7.19510040142612E-242	ventral thalamus
ZFA:0000167	25529	11	4724	3	11342	2975	4	false	0.5823148515406003	1.0	1.0038672610357678E-37	anal fin skeleton
ZFA:0000231	25529	11	4724	3	11342	2975	4	false	0.5823148515406003	1.0	1.0038672610357678E-37	lateral recess
ZFA:0000580	25529	11	4724	3	11342	2975	3	false	0.5823148515406003	1.0	1.0038672610357678E-37	rostral preglomerular nucleus
ZFA:0005584	25529	11	4724	3	11342	2975	3	false	0.5823148515406003	1.0	1.0038672610357678E-37	developing mesonephric nephron
ZFA:0005139	25529	11	4724	3	11342	2975	4	false	0.5823148515406003	1.0	1.0038672610357678E-37	dental mesenchyme
ZFS:0000013	25529	15	4724	4	11342	2975	1	false	0.5823417397393413	1.0	1.996076664239587E-49	Blastula:Oblong
ZFA:0000181	25529	15	4724	4	11342	2975	4	false	0.5823417397393413	1.0	1.996076664239587E-49	caudal zone of dorsal telencephalon
ZFA:0000542	25529	15	4724	4	11342	2975	4	false	0.5823417397393413	1.0	1.996076664239587E-49	medial column
ZFA:0007003	25529	15	4724	4	11342	2975	4	false	0.5823417397393413	1.0	1.996076664239587E-49	ventro-caudal cluster
ZFA:0009063	25529	19	4724	5	11342	2975	4	false	0.5835562987935633	1.0	1.1286068928036062E-60	peripheral neuron
ZFA:0001220	25529	19	4724	5	11342	2975	4	false	0.5835562987935633	1.0	1.1286068928036062E-60	copula
ZFA:0001622	25529	19	4724	5	11342	2975	4	false	0.5835562987935633	1.0	1.1286068928036062E-60	pronephric distal early tubule
ZFA:0009108	25529	7	4724	2	11342	2975	3	false	0.5852454137557592	1.0	2.091256465479488E-25	Leydig cell
ZFA:0009107	25529	7	4724	2	11342	2975	3	false	0.5852454137557592	1.0	2.091256465479488E-25	testosterone secreting cell
ZFA:0000523	25529	7	4724	2	11342	2975	4	false	0.5852454137557592	1.0	2.091256465479488E-25	inferior reticular formation
ZFA:0000738	25529	7	4724	2	11342	2975	4	false	0.5852454137557592	1.0	2.091256465479488E-25	dorsal oblique extraocular muscle
ZFA:0001134	25529	7	4724	2	11342	2975	3	false	0.5852454137557592	1.0	2.091256465479488E-25	pharyngeal pouch 4
ZFA:0001027	25529	7	4724	2	11342	2975	4	false	0.5852454137557592	1.0	2.091256465479488E-25	oral cavity
ZFA:0005586	25529	7	4724	2	11342	2975	5	false	0.5852454137557592	1.0	2.091256465479488E-25	renal vesicle
ZFA:0001347	25529	7	4724	2	11342	2975	4	false	0.5852454137557592	1.0	2.091256465479488E-25	stratum fibrosum et griseum superficiale
ZFA:0001499	25529	7	4724	2	11342	2975	5	false	0.5852454137557592	1.0	2.091256465479488E-25	esophageal epithelium
ZFA:0009228	25529	7	4724	2	11342	2975	5	false	0.5852454137557592	1.0	2.091256465479488E-25	D cell
ZFA:0001551	25529	7	4724	2	11342	2975	4	false	0.5852454137557592	1.0	2.091256465479488E-25	pectoral fin lepidotrichium
ZFA:0001672	25529	7	4724	2	11342	2975	5	false	0.5852454137557592	1.0	2.091256465479488E-25	dorsolateral septum
ZFA:0005731	25529	7	4724	2	11342	2975	3	false	0.5852454137557592	1.0	2.091256465479488E-25	branchiomotor neuron
ZFA:0005325	25529	23	4724	6	11342	2975	4	false	0.5853282245432806	1.0	1.4599118390378185E-71	integument ionocyte
ZFA:0009247	25529	29	4724	9	5453	1714	4	false	0.5880099504930895	1.0	4.135242812640706E-78	secondary motor neuron
ZFA:0001673	25529	36	4724	10	7044	1990	4	false	0.5880975090239047	1.0	1.2244651097944321E-97	pronephric podocyte
ZFA:0000212	25529	31	4724	8	11342	2975	4	false	0.5895787207666785	1.0	1.7276829617171717E-92	granular eminence
ZFA:0001326	25529	31	4724	8	11342	2975	4	false	0.5895787207666785	1.0	1.7276829617171717E-92	lens epithelium
ZFA:0000204	25529	35	4724	9	11342	2975	5	false	0.5918461319516948	1.0	1.3270928785939815E-102	esophagus
ZFA:0000206	25529	35	4724	9	11342	2975	4	false	0.5918461319516948	1.0	1.3270928785939815E-102	facial nerve motor nucleus
ZFA:0009318	25529	35	4724	9	11342	2975	3	false	0.5918461319516948	1.0	1.3270928785939815E-102	retinal bipolar neuron
ZFA:0000408	25529	39	4724	10	11342	2975	4	false	0.5941414073913848	1.0	1.6035948703789808E-112	periventricular nucleus of caudal tuberculum
ZFA:0001258	25529	14	4724	4	7569	2152	5	false	0.595557391800971	1.0	4.35605935351958E-44	floor plate rhombomere region
ZFA:0009288	25529	43	4724	11	11342	2975	5	false	0.5964395131257052	1.0	2.911467210813839E-122	primordial germ cell
ZFA:0001565	25529	43	4724	11	11342	2975	4	false	0.5964395131257052	1.0	2.911467210813839E-122	oocyte stage II
ZFA:0000309	25529	14	4724	4	7937	2264	4	false	0.5985605679796432	1.0	2.2397583538590285E-44	E-YSL
ZFA:0000158	25529	3	4724	1	11342	2975	6	false	0.5985795193819268	1.0	4.113364564621451E-12	urostyle
ZFA:0000245	25529	3	4724	1	11342	2975	3	false	0.5985795193819268	1.0	4.113364564621451E-12	nucleus of the descending root
ZFA:0009209	25529	3	4724	1	11342	2975	3	false	0.5985795193819268	1.0	4.113364564621451E-12	dendritic cell
ZFA:0000399	25529	3	4724	1	11342	2975	4	false	0.5985795193819268	1.0	4.113364564621451E-12	secondary gustatory nucleus trigeminal nucleus
ZFA:0000502	25529	3	4724	1	11342	2975	3	false	0.5985795193819268	1.0	4.113364564621451E-12	dorsal motor nucleus trigeminal nerve
ZFA:0009099	25529	3	4724	1	11342	2975	4	false	0.5985795193819268	1.0	4.113364564621451E-12	chromaffin cell
ZFA:0000490	25529	3	4724	1	11342	2975	3	false	0.5985795193819268	1.0	4.113364564621451E-12	commissura cerebelli
ZFA:0005022	25529	3	4724	1	11342	2975	4	false	0.5985795193819268	1.0	4.113364564621451E-12	opercular artery
ZFA:0000693	25529	3	4724	1	11342	2975	3	false	0.5985795193819268	1.0	4.113364564621451E-12	tangential nucleus
ZFA:0000690	25529	3	4724	1	11342	2975	3	false	0.5985795193819268	1.0	4.113364564621451E-12	supraoptic commissure
ZFA:0000656	25529	3	4724	1	11342	2975	5	false	0.5985795193819268	1.0	4.113364564621451E-12	ectopterygoid
ZFA:0005070	25529	3	4724	1	11342	2975	6	false	0.5985795193819268	1.0	4.113364564621451E-12	atrioventricular node
ZFA:0005058	25529	3	4724	1	11342	2975	5	false	0.5985795193819268	1.0	4.113364564621451E-12	ventricular epicardium
ZFA:0001029	25529	3	4724	1	11342	2975	4	false	0.5985795193819268	1.0	4.113364564621451E-12	inner limiting membrane
ZFA:0005607	25529	3	4724	1	11342	2975	4	false	0.5985795193819268	1.0	4.113364564621451E-12	inter-parietal joint
ZFA:0005590	25529	3	4724	1	11342	2975	4	false	0.5985795193819268	1.0	4.113364564621451E-12	capillary loop nephron
ZFA:0005589	25529	3	4724	1	11342	2975	4	false	0.5985795193819268	1.0	4.113364564621451E-12	s-shaped body
ZFA:0001190	25529	3	4724	1	11342	2975	4	false	0.5985795193819268	1.0	4.113364564621451E-12	Weberian vertebra
ZFA:0001188	25529	3	4724	1	11342	2975	4	false	0.5985795193819268	1.0	4.113364564621451E-12	Weberian apparatus
ZFA:0005229	25529	3	4724	1	11342	2975	4	false	0.5985795193819268	1.0	4.113364564621451E-12	optic choroid
ZFA:0009237	25529	3	4724	1	11342	2975	4	false	0.5985795193819268	1.0	4.113364564621451E-12	perineuronal satellite cell
ZFA:0001583	25529	3	4724	1	11342	2975	4	false	0.5985795193819268	1.0	4.113364564621451E-12	preural centrum 1+ ural centrum 1
ZFA:0001581	25529	3	4724	1	11342	2975	4	false	0.5985795193819268	1.0	4.113364564621451E-12	ural centrum 2
ZFA:0001579	25529	3	4724	1	11342	2975	4	false	0.5985795193819268	1.0	4.113364564621451E-12	ural vertebra 2
ZFA:0009284	25529	3	4724	1	11342	2975	4	false	0.5985795193819268	1.0	4.113364564621451E-12	pinealocyte
ZFA:0001552	25529	3	4724	1	11342	2975	4	false	0.5985795193819268	1.0	4.113364564621451E-12	pelvic fin lepidotrichium
ZFA:0001697	25529	3	4724	1	11342	2975	4	false	0.5985795193819268	1.0	4.113364564621451E-12	octaval nerve motor nucleus
ZFA:0001708	25529	3	4724	1	11342	2975	4	false	0.5985795193819268	1.0	4.113364564621451E-12	cerebellar white matter
ZFA:0001668	25529	3	4724	1	11342	2975	3	false	0.5985795193819268	1.0	4.113364564621451E-12	central nucleus of ventral telencephalon
ZFA:0001681	25529	3	4724	1	11342	2975	4	false	0.5985795193819268	1.0	4.113364564621451E-12	grey matter
ZFA:0005654	25529	3	4724	1	11342	2975	4	false	0.5985795193819268	1.0	4.113364564621451E-12	blood plasma
ZFA:0005791	25529	3	4724	1	11342	2975	4	false	0.5985795193819268	1.0	4.113364564621451E-12	breeding tubercle
ZFA:0000436	25529	438	4724	113	11342	2975	6	false	0.6013534497350317	1.0	0.0	spleen
ZFA:0005119	25529	36	4724	11	2993	938	3	false	0.6031547722646136	1.0	3.3302134440853326E-84	barbel primordium
ZFA:0001097	25529	23	4724	7	5671	1770	4	false	0.6097445805827425	1.0	1.252343225395096E-64	immature posterior macula
ZFA:0000303	25529	858	4724	222	11342	2975	3	false	0.6109458365065328	1.0	0.0	female organism
ZFA:0000151	25529	960	4724	269	7470	2119	6	false	0.6138215581856835	1.0	0.0	pronephros
ZFA:0000003	25529	437	4724	121	8159	2302	4	false	0.6175378127104674	1.0	0.0	adaxial cell
ZFA:0001215	25529	227	4724	58	11342	2975	4	false	0.6181391243596228	1.0	0.0	thalamus
ZFA:0005594	25529	87	4724	22	11342	2975	3	false	0.6199552054836821	1.0	5.121924521745852E-221	anatomical surface
ZFA:0001496	25529	87	4724	22	11342	2975	3	false	0.6199552054836821	1.0	5.121924521745852E-221	simple columnar epithelium
ZFA:0001462	25529	87	4724	22	11342	2975	4	false	0.6199552054836821	1.0	5.121924521745852E-221	somite border
ZFA:0009194	25529	36	4724	9	11342	2975	3	false	0.6293709522206865	1.0	4.22528908014052E-105	CNS short range interneuron
ZFA:0009149	25529	36	4724	9	11342	2975	6	false	0.6293709522206865	1.0	4.22528908014052E-105	Mauthner neuron
ZFA:0000678	25529	24	4724	6	11342	2975	5	false	0.6312518102382	1.0	3.0954929001665117E-74	hair cell anterior macula
ZFA:0001358	25529	3	4724	1	7985	2270	5	false	0.6334281453533396	1.0	1.1789344875176677E-11	roof plate diencephalic region
ZFA:0000764	25529	3	4724	1	7569	2152	5	false	0.6334842941862275	1.0	1.3842288221193647E-11	floor plate rhombomere 5
ZFA:0000765	25529	3	4724	1	7569	2152	5	false	0.6334842941862275	1.0	1.3842288221193647E-11	floor plate rhombomere 8
ZFA:0000889	25529	3	4724	1	7569	2152	5	false	0.6334842941862275	1.0	1.3842288221193647E-11	floor plate rhombomere 6
ZFA:0000914	25529	3	4724	1	7569	2152	5	false	0.6334842941862275	1.0	1.3842288221193647E-11	floor plate telencephalic region
ZFA:0000904	25529	3	4724	1	7569	2152	5	false	0.6334842941862275	1.0	1.3842288221193647E-11	floor plate rhombomere 7
ZFA:0000343	25529	20	4724	5	11342	2975	3	false	0.6337833787259731	1.0	1.9934768044066463E-63	dorsal nucleus of ventral telencephalon
ZFA:0001569	25529	68	4724	17	11342	2975	3	false	0.6368689389635255	1.0	5.793783027707856E-180	oocyte stage V
ZFA:0000384	25529	16	4724	4	11342	2975	4	false	0.6383246712190205	1.0	2.8195662247630114E-52	levator arcus palatini
ZFA:0000475	25529	16	4724	4	11342	2975	4	false	0.6383246712190205	1.0	2.8195662247630114E-52	paraventricular organ
ZFA:0000188	25529	131	4724	33	11342	2975	4	false	0.6398904138268362	1.0	1.23289272228863E-309	corpus cerebelli
ZFA:0000280	25529	12	4724	3	11342	2975	4	false	0.6465683162719866	1.0	1.0631371575651303E-40	medial valvula cerebelli
ZFA:0009033	25529	12	4724	3	11342	2975	5	false	0.6465683162719866	1.0	1.0631371575651303E-40	ependymal cell
ZFA:0000344	25529	12	4724	3	11342	2975	6	false	0.6465683162719866	1.0	1.0631371575651303E-40	middle lateral line
ZFA:0009097	25529	12	4724	3	11342	2975	3	false	0.6465683162719866	1.0	1.0631371575651303E-40	enteroendocrine cell
ZFA:0005118	25529	12	4724	3	11342	2975	4	false	0.6465683162719866	1.0	1.0631371575651303E-40	middle lateral line primordium
ZFA:0000939	25529	12	4724	3	11342	2975	4	false	0.6465683162719866	1.0	1.0631371575651303E-40	middle lateral line neuromast
ZFA:0005619	25529	12	4724	3	11342	2975	3	false	0.6465683162719866	1.0	1.0631371575651303E-40	skeletal tissue
ZFA:0001238	25529	12	4724	3	11342	2975	4	false	0.6465683162719866	1.0	1.0631371575651303E-40	iris
ZFA:0009386	25529	12	4724	3	11342	2975	3	false	0.6465683162719866	1.0	1.0631371575651303E-40	somatic cell
ZFA:0005754	25529	12	4724	3	11342	2975	3	false	0.6465683162719866	1.0	1.0631371575651303E-40	primary islet
ZFA:0007008	25529	12	4724	3	11342	2975	4	false	0.6465683162719866	1.0	1.0631371575651303E-40	ventral intermandibularis anterior
ZFA:0000328	25529	155	4724	39	11342	2975	3	false	0.6496008706197349	1.0	0.0	cephalic musculature
ZFA:0009398	25529	57	4724	14	11342	2975	4	false	0.6620082787920828	1.0	3.5616219934411528E-155	hepatoblast
ZFA:0001706	25529	61	4724	15	11342	2975	4	false	0.6622079116581915	1.0	2.751905971653471E-164	Purkinje cell layer corpus cerebelli
ZFA:0000673	25529	8	4724	2	11342	2975	4	false	0.6628917679646931	1.0	1.4759639809542693E-28	hypobranchial artery
ZFA:0000648	25529	8	4724	2	11342	2975	4	false	0.6628917679646931	1.0	1.4759639809542693E-28	dorsal fin musculature
ZFA:0005164	25529	8	4724	2	11342	2975	4	false	0.6628917679646931	1.0	1.4759639809542693E-28	bile ductule
ZFA:0001293	25529	8	4724	2	11342	2975	5	false	0.6628917679646931	1.0	1.4759639809542693E-28	posterior kidney
ZFA:0009358	25529	8	4724	2	11342	2975	3	false	0.6628917679646931	1.0	1.4759639809542693E-28	ciliated olfactory receptor neuron
ZFA:0001691	25529	8	4724	2	11342	2975	5	false	0.6628917679646931	1.0	1.4759639809542693E-28	cerebellar granule cell
ZFA:0001307	25529	77	4724	19	11342	2975	4	false	0.664263151244994	1.0	1.1563923819525197E-199	pharyngeal musculature
ZFA:0009055	25529	37	4724	9	11342	2975	4	false	0.6649603107033873	1.0	1.3827675213590358E-107	bipolar neuron
ZFA:0000297	25529	37	4724	9	11342	2975	4	false	0.6649603107033873	1.0	1.3827675213590358E-107	vagal lobe
ZFA:0001257	25529	19	4724	5	7964	2269	4	false	0.6674551520922876	1.0	9.395785238611339E-58	medial floor plate
ZFA:0001651	25529	29	4724	7	11342	2975	3	false	0.6698757048790389	1.0	2.3773782509587086E-87	sternohyoid
ZFA:0000388	25529	25	4724	6	11342	2975	4	false	0.6740433784422639	1.0	6.837543956869769E-77	medial caudal lobe
ZFA:0000536	25529	17	4724	4	11342	2975	4	false	0.6891525708092743	1.0	4.23208774687571E-55	lateral zone of dorsal telencephalon
ZFA:0001074	25529	17	4724	4	11342	2975	4	false	0.6891525708092743	1.0	4.23208774687571E-55	taste bud
ZFA:0000159	25529	50	4724	12	11342	2975	5	false	0.6917370310058598	1.0	6.245502215153225E-139	tectal ventricle
ZFA:0001096	25529	35	4724	10	5671	1770	4	false	0.6925696637997124	1.0	4.8062211804970335E-92	immature anterior macula
ZFA:0000193	25529	13	4724	3	11342	2975	4	false	0.7034470938445899	1.0	1.2198396335754102E-43	diffuse nucleus inferior lobe
ZFA:0000340	25529	13	4724	3	11342	2975	3	false	0.7034470938445899	1.0	1.2198396335754102E-43	dorsal entopeduncular nucleus of ventral telencephalon
ZFA:0000636	25529	13	4724	3	11342	2975	4	false	0.7034470938445899	1.0	1.2198396335754102E-43	cerebellar crest
ZFA:0000913	25529	13	4724	3	11342	2975	4	false	0.7034470938445899	1.0	1.2198396335754102E-43	molecular layer valvula cerebelli
ZFA:0005126	25529	13	4724	3	11342	2975	4	false	0.7034470938445899	1.0	1.2198396335754102E-43	intestinal bulb epithelium
ZFA:0007048	25529	13	4724	3	11342	2975	4	false	0.7034470938445899	1.0	1.2198396335754102E-43	ventral intermandibularis posterior
ZFA:0009078	25529	4	4724	1	11342	2975	6	false	0.7038997354407499	1.0	1.4510502035915225E-15	gut endothelial cell
ZFA:0000286	25529	4	4724	1	11342	2975	4	false	0.7038997354407499	1.0	1.4510502035915225E-15	superficial lateralis
ZFA:0000316	25529	4	4724	1	11342	2975	5	false	0.7038997354407499	1.0	1.4510502035915225E-15	basihyal bone
ZFA:0000380	25529	4	4724	1	11342	2975	4	false	0.7038997354407499	1.0	1.4510502035915225E-15	lateral lemniscus nucleus
ZFA:0009203	25529	4	4724	1	11342	2975	4	false	0.7038997354407499	1.0	1.4510502035915225E-15	luteinizing hormone secreting cell
ZFA:0000406	25529	4	4724	1	11342	2975	4	false	0.7038997354407499	1.0	1.4510502035915225E-15	parvocellular superficial pretectal nucleus
ZFA:0000425	25529	4	4724	1	11342	2975	5	false	0.7038997354407499	1.0	1.4510502035915225E-15	anterior lateral line nerve
ZFA:0000540	25529	4	4724	1	11342	2975	3	false	0.7038997354407499	1.0	1.4510502035915225E-15	magnocellular octaval nucleus
ZFA:0000538	25529	4	4724	1	11342	2975	4	false	0.7038997354407499	1.0	1.4510502035915225E-15	rib
ZFA:0000593	25529	4	4724	1	11342	2975	4	false	0.7038997354407499	1.0	1.4510502035915225E-15	superior reticular formation medial column
ZFA:0000689	25529	4	4724	1	11342	2975	3	false	0.7038997354407499	1.0	1.4510502035915225E-15	supracommissural nucleus of ventral telencephalon
ZFA:0005086	25529	4	4724	1	11342	2975	4	false	0.7038997354407499	1.0	1.4510502035915225E-15	pectoral artery
ZFA:0005588	25529	4	4724	1	11342	2975	4	false	0.7038997354407499	1.0	1.4510502035915225E-15	comma-shaped body
ZFA:0005244	25529	4	4724	1	11342	2975	3	false	0.7038997354407499	1.0	1.4510502035915225E-15	auditory epithelial support cell
ZFA:0001387	25529	4	4724	1	11342	2975	4	false	0.7038997354407499	1.0	1.4510502035915225E-15	pelvic fin skeleton
ZFA:0005165	25529	4	4724	1	11342	2975	4	false	0.7038997354407499	1.0	1.4510502035915225E-15	common bile duct
ZFA:0005176	25529	4	4724	1	11342	2975	3	false	0.7038997354407499	1.0	1.4510502035915225E-15	CoSA
ZFA:0001324	25529	4	4724	1	11342	2975	4	false	0.7038997354407499	1.0	1.4510502035915225E-15	enteric musculature
ZFA:0005340	25529	4	4724	1	11342	2975	4	false	0.7038997354407499	1.0	1.4510502035915225E-15	nucleus of the posterior recess
ZFA:0005739	25529	4	4724	1	11342	2975	4	false	0.7038997354407499	1.0	1.4510502035915225E-15	pancreatic acinar cell
ZFA:0005743	25529	4	4724	1	11342	2975	4	false	0.7038997354407499	1.0	1.4510502035915225E-15	pancreatic D cell
ZFA:0005744	25529	4	4724	1	11342	2975	4	false	0.7038997354407499	1.0	1.4510502035915225E-15	notochord outer sheath cell
ZFA:0001085	25529	102	4724	28	7337	2161	4	false	0.7073524595579772	1.0	1.014733499063573E-232	hypaxial myotome region
ZFA:0009007	25529	26	4724	6	11342	2975	4	false	0.7134999494462064	1.0	1.57087693626637E-79	spermatogonium
ZFA:0001072	25529	26	4724	6	11342	2975	5	false	0.7134999494462064	1.0	1.57087693626637E-79	thyroid follicle
ZFA:0000330	25529	63	4724	15	11342	2975	4	false	0.7142513795192585	1.0	8.447129081424026E-169	cloacal chamber
ZFA:0009111	25529	55	4724	13	11342	2975	5	false	0.7174716183143167	1.0	1.4213581130658736E-150	hepatocyte
ZFA:0000369	25529	22	4724	5	11342	2975	3	false	0.7223003105964908	1.0	7.185305225239848E-69	intermandibularis
ZFA:0000441	25529	22	4724	5	11342	2975	4	false	0.7223003105964908	1.0	7.185305225239848E-69	suprachiasmatic nucleus
ZFA:0009236	25529	258	4724	64	11342	2975	3	false	0.7225245926707047	1.0	0.0	skeletal muscle myoblast
ZFA:0000219	25529	9	4724	2	11342	2975	4	false	0.7283535812157235	1.0	1.172020101345898E-31	intermediate reticular formation
ZFA:0000713	25529	9	4724	2	11342	2975	4	false	0.7283535812157235	1.0	1.172020101345898E-31	abducens motor nucleus
ZFA:0005621	25529	9	4724	2	11342	2975	3	false	0.7283535812157235	1.0	1.172020101345898E-31	bone tissue
ZFA:0005134	25529	9	4724	2	11342	2975	4	false	0.7283535812157235	1.0	1.172020101345898E-31	dental epithelium
ZFA:0001331	25529	9	4724	2	11342	2975	4	false	0.7283535812157235	1.0	1.172020101345898E-31	outer limiting membrane
ZFA:0009277	25529	9	4724	2	11342	2975	3	false	0.7283535812157235	1.0	1.172020101345898E-31	acinar cell
ZFA:0009290	25529	9	4724	2	11342	2975	3	false	0.7283535812157235	1.0	1.172020101345898E-31	glutamatergic neuron
ZFA:0001692	25529	9	4724	2	11342	2975	4	false	0.7283535812157235	1.0	1.172020101345898E-31	hindbrain commissure
ZFA:0009191	25529	128	4724	31	11342	2975	4	false	0.7295020898997272	1.0	7.912002097234985E-304	CNS interneuron
ZFA:0001434	25529	40	4724	10	7890	2229	6	false	0.731551351680298	1.0	1.1791547975889117E-108	floor plate neural tube
ZFA:0001086	25529	65	4724	17	7687	2227	5	false	0.7350842221178732	1.0	2.883881176852207E-162	muscle pioneer
ZFA:0001714	25529	4	4724	1	7573	2177	3	false	0.7423221639686501	1.0	7.302701580988188E-15	presumptive ventral mesoderm
ZFA:0000403	25529	837	4724	212	11342	2975	5	false	0.7433322381655778	1.0	0.0	ovary
ZFA:0009115	25529	252	4724	62	11342	2975	5	false	0.7453312382079971	1.0	0.0	skeletal muscle cell
ZFA:0000412	25529	4	4724	1	7568	2200	3	false	0.7469628016432135	1.0	7.322023443092055E-15	otic vesicle posterior protrusion
ZFA:0005123	25529	105	4724	25	11342	2975	4	false	0.7479831121821348	1.0	3.171651718613785E-258	gut epithelium
ZFA:0000539	25529	27	4724	6	11342	2975	4	false	0.7495338161800376	1.0	3.748115701587475E-82	locus coeruleus
ZFA:0005755	25529	14	4724	3	11342	2975	4	false	0.7530331703920048	1.0	1.5074370968386642E-46	islet
ZFA:0005124	25529	81	4724	19	11342	2975	5	false	0.7534801389657345	1.0	2.8688541974367626E-208	intestinal epithelium
ZFA:0000671	25529	44	4724	10	11342	2975	3	false	0.7536876936852104	1.0	1.133768981980183E-124	horizontal myoseptum
ZFA:0009076	25529	23	4724	5	11342	2975	4	false	0.7603481122868511	1.0	1.4599118390378185E-71	oligodendrocyte
ZFA:0005115	25529	4	4724	1	6288	1907	4	false	0.7644612239179147	1.0	1.5366522267613467E-14	primary posterior lateral line primordium
ZFA:0001070	25529	9	4724	2	8110	2291	3	false	0.7711588204768851	1.0	2.4016174834210385E-30	presumptive pronephric mesoderm
ZFA:0001485	25529	19	4724	4	11342	2975	3	false	0.7749804745076019	1.0	1.1286068928036062E-60	basal lamina
ZFA:0000603	25529	123	4724	29	11342	2975	4	false	0.7790405118385948	1.0	4.425415390921813E-294	valvula cerebelli
ZFA:0000260	25529	45	4724	10	11342	2975	4	false	0.7796794950780404	1.0	4.515808478418466E-127	periventricular nucleus
ZFA:0000359	25529	5	4724	1	11342	2975	3	false	0.7815940631013112	1.0	6.399057168828114E-19	habenular commissure
ZFA:0000506	25529	5	4724	1	11342	2975	4	false	0.7815940631013112	1.0	6.399057168828114E-19	dorsal zone of dorsal telencephalon
ZFA:0009098	25529	5	4724	1	11342	2975	4	false	0.7815940631013112	1.0	6.399057168828114E-19	neuroendocrine cell
ZFA:0000567	25529	5	4724	1	11342	2975	6	false	0.7815940631013112	1.0	6.399057168828114E-19	premaxilla
ZFA:0000582	25529	5	4724	1	11342	2975	4	false	0.7815940631013112	1.0	6.399057168828114E-19	saccus dorsalis
ZFA:0000605	25529	5	4724	1	11342	2975	4	false	0.7815940631013112	1.0	6.399057168828114E-19	ventral funiculus
ZFA:0000683	25529	5	4724	1	11342	2975	4	false	0.7815940631013112	1.0	6.399057168828114E-19	subcommissural organ
ZFA:0005475	25529	5	4724	1	11342	2975	3	false	0.7815940631013112	1.0	6.399057168828114E-19	inter-premaxillary joint
ZFA:0005603	25529	5	4724	1	11342	2975	3	false	0.7815940631013112	1.0	6.399057168828114E-19	lymphangiogenic sprout
ZFA:0005240	25529	5	4724	1	11342	2975	3	false	0.7815940631013112	1.0	6.399057168828114E-19	Kolmer-Agduhr neuron
ZFA:0005128	25529	5	4724	1	11342	2975	4	false	0.7815940631013112	1.0	6.399057168828114E-19	posterior intestine epithelium
ZFA:0005290	25529	5	4724	1	11342	2975	4	false	0.7815940631013112	1.0	6.399057168828114E-19	proximal convoluted tubule
ZFA:0009218	25529	5	4724	1	11342	2975	4	false	0.7815940631013112	1.0	6.399057168828114E-19	thyroid stimulating hormone secreting cell
ZFA:0009221	25529	5	4724	1	11342	2975	3	false	0.7815940631013112	1.0	6.399057168828114E-19	UV sensitive photoreceptor cell
ZFA:0001582	25529	5	4724	1	11342	2975	3	false	0.7815940631013112	1.0	6.399057168828114E-19	non-Weberian precaudal vertebra
ZFA:0005741	25529	5	4724	1	11342	2975	4	false	0.7815940631013112	1.0	6.399057168828114E-19	pancreatic acinar gland
ZFA:0005753	25529	5	4724	1	11342	2975	4	false	0.7815940631013112	1.0	6.399057168828114E-19	pancreatic lobule
ZFA:0005757	25529	5	4724	1	11342	2975	4	false	0.7815940631013112	1.0	6.399057168828114E-19	mid diencephalic organizer
ZFA:0000252	25529	28	4724	6	11342	2975	3	false	0.7821532015328406	1.0	9.275054321214329E-85	optic tract
ZFA:0009125	25529	28	4724	6	11342	2975	4	false	0.7821532015328406	1.0	9.275054321214329E-85	olfactory receptor cell
ZFA:0009124	25529	28	4724	6	11342	2975	3	false	0.7821532015328406	1.0	9.275054321214329E-85	chemoreceptor cell
ZFA:0000263	25529	10	4724	2	11342	2975	4	false	0.7826788572809602	1.0	1.0341658001760005E-34	precaudal vertebra
ZFA:0005587	25529	10	4724	2	11342	2975	4	false	0.7826788572809602	1.0	1.0341658001760005E-34	nephron progenitor
ZFA:0005181	25529	10	4724	2	11342	2975	3	false	0.7826788572809602	1.0	1.0341658001760005E-34	VaP motor neuron
ZFA:0001418	25529	10	4724	2	11342	2975	4	false	0.7826788572809602	1.0	1.0341658001760005E-34	dorsal fin lepidotrichium
ZFA:0001099	25529	16	4724	4	5672	1770	4	false	0.785905796853301	1.0	1.862244055495098E-47	immature hair cell posterior macula
ZFA:0005660	25529	83	4724	19	11342	2975	4	false	0.7917588651770477	1.0	1.539873597281794E-212	intestinal mucosa
ZFA:0001287	25529	24	4724	5	11342	2975	4	false	0.7943208233363886	1.0	3.0954929001665117E-74	renal tubule
ZFA:0001197	25529	15	4724	3	11342	2975	4	false	0.7957060280585311	1.0	1.996076664239587E-49	pars intermedia
ZFA:0005073	25529	18	4724	4	7944	2263	5	false	0.7992259666786242	1.0	4.111547986338634E-55	atrioventricular ring
ZFS:0000041	25529	1188	4724	300	11342	2975	1	false	0.8003906198927905	1.0	0.0	Larval:Days 21-29
ZFA:0001666	25529	33	4724	7	11342	2975	4	false	0.8010592180670274	1.0	1.4261472248686644E-97	periventricular nucleus of ventral telencephalon
ZFA:0000304	25529	145	4724	34	11342	2975	4	false	0.804436578360073	1.0	0.0	ventral telencephalon
ZFA:0001265	25529	88	4724	20	11342	2975	3	false	0.8070080474103756	1.0	4.004703313323072E-223	ovarian follicle stage II
ZFA:0001330	25529	59	4724	13	11342	2975	4	false	0.8099748921075811	1.0	9.57112942050257E-160	retinal outer plexiform layer
ZFA:0009005	25529	20	4724	4	11342	2975	5	false	0.8102797484567672	1.0	1.9934768044066463E-63	spermatocyte
ZFA:0005882	25529	29	4724	6	11342	2975	4	false	0.8114429832659178	1.0	2.3773782509587086E-87	spermatogenic cyst
ZFA:0000449	25529	51	4724	11	11342	2975	5	false	0.8196880770531725	1.0	2.820763487170951E-141	torus longitudinalis
ZFA:0000516	25529	93	4724	21	11342	2975	4	false	0.8209655019087233	1.0	1.384734240183798E-233	periventricular grey zone
ZFA:0001055	25529	22	4724	5	6311	1864	5	false	0.824093778165317	1.0	2.914211626207654E-63	pronephric duct opening
ZFA:0000391	25529	25	4724	5	11342	2975	4	false	0.8243901845641246	1.0	6.837543956869769E-77	medial zone of dorsal telencephalon
ZFA:0000858	25529	5	4724	1	7286	2154	3	false	0.8267245248649858	1.0	5.852367654713255E-18	somite 8
ZFA:0000401	25529	11	4724	2	11342	2975	4	false	0.8272041918878769	1.0	1.0038672610357678E-37	octaval nerve sensory nucleus
ZFA:0009361	25529	11	4724	2	11342	2975	3	false	0.8272041918878769	1.0	1.0038672610357678E-37	serotonergic neuron
ZFA:0000887	25529	43	4724	10	7637	2184	5	false	0.8274911590932195	1.0	7.360600392334146E-115	floor plate neural rod
ZFA:0001100	25529	16	4724	3	11342	2975	4	false	0.8320248027119119	1.0	2.8195662247630114E-52	hepatic duct
ZFA:0000778	25529	90	4724	20	11342	2975	4	false	0.8384325142226055	1.0	2.53295592869624E-227	spinal cord interneuron
ZFA:0009155	25529	6	4724	1	11342	2975	4	false	0.8389070791045561	1.0	3.3866404704112237E-22	somatotropin secreting cell
ZFA:0000649	25529	6	4724	1	11342	2975	4	false	0.8389070791045561	1.0	3.3866404704112237E-22	dorsal horn spinal cord
ZFA:0005579	25529	6	4724	1	11342	2975	4	false	0.8389070791045561	1.0	3.3866404704112237E-22	NCC ionocyte
ZFA:0001352	25529	6	4724	1	11342	2975	4	false	0.8389070791045561	1.0	3.3866404704112237E-22	stratum periventriculare
ZFA:0001343	25529	6	4724	1	11342	2975	4	false	0.8389070791045561	1.0	3.3866404704112237E-22	telencephalon diencephalon boundary
ZFA:0005338	25529	6	4724	1	11342	2975	4	false	0.8389070791045561	1.0	3.3866404704112237E-22	posterior recess
ZFA:0009222	25529	6	4724	1	11342	2975	3	false	0.8389070791045561	1.0	3.3866404704112237E-22	blue sensitive photoreceptor cell
ZFA:0009223	25529	6	4724	1	11342	2975	3	false	0.8389070791045561	1.0	3.3866404704112237E-22	green sensitive photoreceptor cell
ZFA:0001360	25529	21	4724	4	11342	2975	4	false	0.8409108193215755	1.0	3.697492747935922E-66	parapineal organ
ZFA:0005277	25529	397	4724	96	11342	2975	3	false	0.8420267786866477	1.0	0.0	skeletal muscle
ZFA:0001121	25529	15	4724	3	7972	2257	3	false	0.8420885070149815	1.0	3.9692994817314574E-47	presumptive shield
ZFA:0000236	25529	65	4724	14	11342	2975	5	false	0.8424395420612614	1.0	2.7624840199115823E-173	mandibular muscle
ZFA:0000150	25529	767	4724	205	7044	1990	5	false	0.8498129275145456	1.0	0.0	pronephric duct
ZFA:0000182	25529	26	4724	5	11342	2975	4	false	0.8507926214803551	1.0	1.57087693626637E-79	central caudal thalamic nucleus
ZFA:0001195	25529	26	4724	5	11342	2975	4	false	0.8507926214803551	1.0	1.57087693626637E-79	pars anterior
ZFA:0009315	25529	26	4724	5	11342	2975	4	false	0.8507926214803551	1.0	1.57087693626637E-79	horizontal cell
ZFA:0001081	25529	28	4724	6	7924	2256	5	false	0.8509636389096462	1.0	2.159916617796473E-80	thyroid primordium
ZFA:0000067	25529	964	4724	270	7442	2188	4	false	0.8543833623399009	1.0	0.0	pronephric mesoderm
ZFA:0000032	25529	431	4724	104	11342	2975	4	false	0.857148136413423	1.0	0.0	hypothalamus
ZFA:0000324	25529	53	4724	11	11342	2975	4	false	0.8575512374667806	1.0	6.098450979846627E-146	caudal periventricular hypothalamus
ZFA:0001370	25529	85	4724	20	7812	2197	3	false	0.8580635967590737	1.0	5.810323966584841E-203	posterior pancreatic bud
ZFA:0000334	25529	40	4724	8	11342	2975	4	false	0.8607701662290451	1.0	5.6749353990234505E-115	corpus mamillare
ZFA:0009121	25529	12	4724	2	11342	2975	3	false	0.8633313670136953	1.0	1.0631371575651303E-40	auditory receptor cell
ZFA:0009106	25529	12	4724	2	11342	2975	3	false	0.8633313670136953	1.0	1.0631371575651303E-40	steroid hormone secreting cell
ZFA:0000667	25529	12	4724	2	11342	2975	4	false	0.8633313670136953	1.0	1.0631371575651303E-40	gill filament
ZFA:0007010	25529	12	4724	2	11342	2975	4	false	0.8633313670136953	1.0	1.0631371575651303E-40	thalamic eminence
ZFA:0000975	25529	6	4724	1	7740	2206	3	false	0.8665085447630205	1.0	3.3552786062481197E-21	somite 13
ZFA:0000974	25529	6	4724	1	7740	2206	3	false	0.8665085447630205	1.0	3.3552786062481197E-21	somite 10
ZFA:0000816	25529	22	4724	4	11342	2975	4	false	0.8672687101426232	1.0	7.185305225239848E-69	oral epithelium
ZFA:0005177	25529	22	4724	4	11342	2975	3	false	0.8672687101426232	1.0	7.185305225239848E-69	VeLD
ZFA:0000632	25529	1102	4724	274	11342	2975	3	false	0.8691226821760245	1.0	0.0	reproductive system
ZFA:0000599	25529	36	4724	7	11342	2975	5	false	0.8700994889737979	1.0	4.22528908014052E-105	torus semicircularis
ZFA:0000307	25529	45	4724	9	11342	2975	4	false	0.8709487504707453	1.0	4.515808478418466E-127	vestibulolateralis lobe
ZFA:0000291	25529	27	4724	5	11342	2975	4	false	0.8738059863236503	1.0	3.748115701587475E-82	medial octavolateralis nucleus
ZFA:0005289	25529	27	4724	5	11342	2975	4	false	0.8738059863236503	1.0	3.748115701587475E-82	renal duct
ZFA:0000545	25529	294	4724	69	11342	2975	5	false	0.8772320303447277	1.0	0.0	medulla oblongata
ZFA:0000983	25529	6	4724	1	7286	2154	3	false	0.8779860786907372	1.0	4.822717473986043E-21	somite 9
ZFA:0000352	25529	7	4724	1	11342	2975	4	false	0.8811840233121544	1.0	2.091256465479488E-25	external cellular layer
ZFA:0009094	25529	7	4724	1	11342	2975	4	false	0.8811840233121544	1.0	2.091256465479488E-25	goblet cell
ZFA:0000647	25529	7	4724	1	11342	2975	4	false	0.8811840233121544	1.0	2.091256465479488E-25	dorsal caudal thalamic nucleus
ZFA:0001508	25529	7	4724	1	11342	2975	5	false	0.8811840233121544	1.0	2.091256465479488E-25	trabecula communis
ZFA:0009224	25529	7	4724	1	11342	2975	3	false	0.8811840233121544	1.0	2.091256465479488E-25	red sensitive photoreceptor cell
ZFA:0009276	25529	7	4724	1	11342	2975	3	false	0.8811840233121544	1.0	2.091256465479488E-25	GABAergic neuron
ZFA:0001652	25529	81	4724	17	11342	2975	4	false	0.887612030905809	1.0	2.8688541974367626E-208	head muscle
ZFA:0000294	25529	18	4724	3	11342	2975	4	false	0.8882322075582985	1.0	6.72649708112531E-58	torus lateralis
ZFA:0000227	25529	23	4724	4	11342	2975	4	false	0.8897783097013339	1.0	1.4599118390378185E-71	lateral hypothalamic nucleus
ZFA:0009157	25529	23	4724	4	11342	2975	3	false	0.8897783097013339	1.0	1.4599118390378185E-71	keratin accumulating cell
ZFA:0000242	25529	762	4724	186	11342	2975	3	false	0.8903894693764983	1.0	0.0	male organism
ZFA:0000551	25529	13	4724	2	11342	2975	4	false	0.8924012348678698	1.0	1.2198396335754102E-43	nucleus lateralis valvulae
ZFA:0009219	25529	13	4724	2	11342	2975	3	false	0.8924012348678698	1.0	1.2198396335754102E-43	visible light photoreceptor cell
ZFA:0009220	25529	13	4724	2	11342	2975	3	false	0.8924012348678698	1.0	1.2198396335754102E-43	photopic photoreceptor cell
ZFA:0001266	25529	90	4724	19	11342	2975	3	false	0.892534302525562	1.0	2.53295592869624E-227	ovarian follicle stage III
ZFA:0000505	25529	149	4724	33	11342	2975	4	false	0.8930239772283078	1.0	0.0	dorsal telencephalon
ZFA:0000199	25529	42	4724	8	11342	2975	4	false	0.8952172642571701	1.0	7.651064995799765E-120	dorsal periventricular hypothalamus
ZFA:0001566	25529	42	4724	8	11342	2975	4	false	0.8952172642571701	1.0	7.651064995799765E-120	oocyte stage III
ZFA:0001262	25529	1079	4724	266	11342	2975	4	false	0.8993390315913413	1.0	0.0	gonad primordium
ZFA:0000857	25529	16	4724	3	6943	2096	3	false	0.9036344264714169	1.0	7.300905238634313E-49	somite 4
ZFA:0000851	25529	7	4724	1	7740	2206	3	false	0.9045848507134212	1.0	3.0368438380956338E-24	somite 12
ZFA:0000712	25529	7	4724	1	7937	2264	4	false	0.904800219571219	1.0	2.5467438147941096E-24	I-YSL
ZFA:0000413	25529	1078	4724	265	11342	2975	6	false	0.9086863455820113	1.0	0.0	gonad
ZFA:0000090	25529	7	4724	1	5595	1637	4	false	0.9114772124262991	1.0	2.947546001468878E-23	apical ectodermal ridge dorsal fin
ZFA:0000372	25529	8	4724	1	11342	2975	4	false	0.9123686312371878	1.0	1.4759639809542693E-28	interpeduncular nucleus medulla oblongata
ZFA:0000390	25529	8	4724	1	11342	2975	3	false	0.9123686312371878	1.0	1.4759639809542693E-28	medial preglomerular nucleus
ZFA:0009151	25529	8	4724	1	11342	2975	3	false	0.9123686312371878	1.0	1.4759639809542693E-28	hatching gland cell
ZFA:0000609	25529	8	4724	1	11342	2975	4	false	0.9123686312371878	1.0	1.4759639809542693E-28	ventrolateral nucleus
ZFA:0000687	25529	8	4724	1	11342	2975	4	false	0.9123686312371878	1.0	1.4759639809542693E-28	superficial pretectum
ZFA:0001421	25529	8	4724	1	11342	2975	4	false	0.9123686312371878	1.0	1.4759639809542693E-28	anal fin lepidotrichium
ZFA:0005772	25529	8	4724	1	11342	2975	2	false	0.9123686312371878	1.0	1.4759639809542693E-28	fertilized egg
ZFA:0000726	25529	7	4724	1	7084	2085	3	false	0.912964841432585	1.0	5.646359123817363E-24	somite 14
ZFA:0000733	25529	7	4724	1	7286	2154	3	false	0.9140874504600134	1.0	4.63722834037797E-24	somite 7
ZFA:0000161	25529	34	4724	6	11342	2975	5	false	0.9141545401488832	1.0	4.2876475060399093E-100	third ventricle
ZFA:0001466	25529	34	4724	6	11342	2975	4	false	0.9141545401488832	1.0	4.2876475060399093E-100	photoreceptor outer segment layer
ZFA:0000394	25529	14	4724	2	11342	2975	4	false	0.9156292456071107	1.0	1.5074370968386642E-46	molecular layer corpus cerebelli
ZFA:0000696	25529	14	4724	2	11342	2975	5	false	0.9156292456071107	1.0	1.5074370968386642E-46	telencephalic ventricle
ZFA:0001126	25529	313	4724	72	11342	2975	4	false	0.917877734758361	1.0	0.0	noninvoluting endocytic marginal cell cluster
ZFA:0001557	25529	97	4724	22	7569	2152	4	false	0.918330046373615	1.0	9.653887299656138E-225	pronephric glomerulus
ZFA:0009096	25529	97	4724	20	11342	2975	4	false	0.9187840630671084	1.0	7.19510040142612E-242	endocrine cell
ZFA:0000347	25529	62	4724	12	11342	2975	5	false	0.9198663034003803	1.0	1.5124383498054293E-166	dorsal hypothalamic zone
ZFA:0000707	25529	62	4724	12	11342	2975	4	false	0.9198663034003803	1.0	1.5124383498054293E-166	ventral hypothalamic zone
ZFA:0001670	25529	30	4724	5	11342	2975	5	false	0.9255391815021512	1.0	6.304370858979902E-90	notochord posterior region
ZFA:0001256	25529	23	4724	4	7964	2269	4	false	0.9277208525167058	1.0	5.015165928698678E-68	lateral floor plate
ZFA:0001098	25529	29	4724	6	5672	1770	4	false	0.9280465565911963	1.0	1.3162162231052545E-78	immature hair cell anterior macula
ZFA:0001282	25529	45	4724	8	11342	2975	5	false	0.9332856045146332	1.0	4.515808478418466E-127	adenohypophysis
ZFA:0001271	25529	15	4724	2	11342	2975	4	false	0.9340789713875082	1.0	1.996076664239587E-49	neurohypophysis
ZFA:0005581	25529	15	4724	2	11342	2975	4	false	0.9340789713875082	1.0	1.996076664239587E-49	proximal pars anterior
ZFA:0000215	25529	9	4724	1	11342	2975	4	false	0.935370512491776	1.0	1.172020101345898E-31	inferior olive
ZFA:0000487	25529	9	4724	1	11342	2975	4	false	0.935370512491776	1.0	1.172020101345898E-31	central zone of dorsal telencephalon
ZFA:0005053	25529	9	4724	1	11342	2975	3	false	0.935370512491776	1.0	1.172020101345898E-31	nasal ciliary artery
ZFA:0005054	25529	9	4724	1	11342	2975	6	false	0.935370512491776	1.0	1.172020101345898E-31	inner optic circle
ZFA:0005083	25529	9	4724	1	11342	2975	5	false	0.935370512491776	1.0	1.172020101345898E-31	ventral branch nasal ciliary artery
ZFA:0005082	25529	9	4724	1	11342	2975	5	false	0.935370512491776	1.0	1.172020101345898E-31	dorsal branch nasal ciliary artery
ZFA:0009264	25529	9	4724	1	11342	2975	3	false	0.935370512491776	1.0	1.172020101345898E-31	corneal epithelial cell
ZFA:0001685	25529	9	4724	1	11342	2975	4	false	0.935370512491776	1.0	1.172020101345898E-31	corneal stroma
ZFA:0007000	25529	9	4724	1	11342	2975	5	false	0.935370512491776	1.0	1.172020101345898E-31	macula saccule
ZFA:0001260	25529	73	4724	14	11342	2975	5	false	0.9382560600401887	1.0	5.738761549586752E-191	endocrine pancreas
ZFA:0001489	25529	73	4724	14	11342	2975	3	false	0.9382560600401887	1.0	5.738761549586752E-191	compound organ component
ZFA:0001367	25529	26	4724	4	11342	2975	5	false	0.9384463530672602	1.0	1.57087693626637E-79	forebrain midbrain boundary
ZFA:0000634	25529	64	4724	12	11342	2975	4	false	0.9384752161263338	1.0	4.793122273277846E-171	caudal hypothalamic zone
ZFA:0000598	25529	697	4724	166	11342	2975	5	false	0.939274037305479	1.0	0.0	testis
ZFA:0000982	25529	8	4724	1	7286	2154	3	false	0.9395106722874178	1.0	5.0965553953631645E-27	somite 6
ZFA:0009127	25529	157	4724	33	11342	2975	3	false	0.946368280777227	1.0	0.0	photoreceptor cell
ZFA:0000358	25529	32	4724	5	11342	2975	4	false	0.9485834847440804	1.0	4.887795488845707E-95	granular layer corpus cerebelli
ZFA:0000001	25529	265	4724	64	8133	2308	5	false	0.9492968013875387	1.0	0.0	Kupffer's vesicle
ZFA:0009100	25529	70	4724	13	11342	2975	3	false	0.9493615127599324	1.0	2.2018707409278037E-184	peptide hormone secreting cell
ZFA:0000630	25529	27	4724	4	11342	2975	4	false	0.949688155981635	1.0	3.748115701587475E-82	caudal parvocellular preoptic nucleus
ZFA:0000766	25529	27	4724	4	11342	2975	4	false	0.949688155981635	1.0	3.748115701587475E-82	granular layer valvula cerebelli
ZFA:0000725	25529	9	4724	1	7740	2206	3	false	0.9512608642731117	1.0	3.656916979068764E-30	somite 11
ZFA:0000573	25529	10	4724	1	11342	2975	4	false	0.9523362519632947	1.0	1.0341658001760005E-34	internal cellular layer
ZFA:0000265	25529	9	4724	1	7573	2177	3	false	0.9527499596269642	1.0	4.4505810370312376E-30	presumptive dorsal mesoderm
ZFA:0009158	25529	22	4724	3	11342	2975	3	false	0.9530051391155301	1.0	7.185305225239848E-69	keratinocyte
ZFA:0009301	25529	22	4724	3	11342	2975	3	false	0.9530051391155301	1.0	7.185305225239848E-69	dopaminergic neuron
ZFA:0006000	25529	71	4724	13	11342	2975	4	false	0.9557626882121599	1.0	1.3869129046169498E-186	intermediate hypothalamus
ZFA:0001259	25529	62	4724	11	11342	2975	5	false	0.9572722051744036	1.0	1.5124383498054293E-166	forebrain ventricle
ZFA:0000381	25529	33	4724	5	11342	2975	4	false	0.9574874678270452	1.0	1.4261472248686644E-97	lateral line sensory nucleus
ZFA:0000118	25529	207	4724	44	11342	2975	5	false	0.9598414432751068	1.0	0.0	hypophysis
ZFA:0007028	25529	21	4724	3	8152	2303	4	false	0.9609519062015516	1.0	3.828189034424242E-63	spinal cord neural keel
ZFA:0009001	25529	258	4724	56	11342	2975	3	false	0.9614374174553921	1.0	0.0	receptor cell (sensu Animalia)
ZFA:0001198	25529	58	4724	10	11342	2975	4	false	0.9614871564249083	1.0	1.8305190573211396E-157	adenohypophyseal placode
ZFA:0000426	25529	39	4724	6	11342	2975	4	false	0.9643057791936067	1.0	1.6035948703789808E-112	rostral parvocellular preoptic nucleus
ZFA:0009101	25529	44	4724	7	11342	2975	3	false	0.964388688920619	1.0	1.133768981980183E-124	insulin secreting cell
ZFA:0009006	25529	11	4724	1	11342	2975	3	false	0.9648494579687171	1.0	1.0038672610357678E-37	sperm
ZFA:0005233	25529	11	4724	1	11342	2975	3	false	0.9648494579687171	1.0	1.0038672610357678E-37	CiD
ZFA:0009117	25529	100	4724	19	11342	2975	5	false	0.964913541946837	1.0	4.9106120075133864E-248	fast muscle cell
ZFA:0000072	25529	20	4724	3	6943	2096	3	false	0.9660318791239398	1.0	3.690432131628256E-59	somite 1
ZFA:0009154	25529	127	4724	25	11342	2975	5	false	0.9662768883430936	1.0	6.932273712617872E-302	eye photoreceptor cell
ZFA:0009369	25529	105	4724	20	11342	2975	3	false	0.9670315404252624	1.0	3.171651718613785E-258	fast muscle myoblast
ZFA:0007040	25529	27	4724	4	7829	2201	5	false	0.967852882407314	1.0	8.441230201892406E-78	forebrain midbrain boundary neural tube
ZFA:0001249	25529	106	4724	20	11342	2975	5	false	0.9707796887863911	1.0	2.991857988565048E-260	exocrine pancreas
ZFA:0000633	25529	159	4724	32	11342	2975	4	false	0.9708097649634186	1.0	0.0	caudal tuberculum
ZFA:0009275	25529	55	4724	9	11342	2975	3	false	0.9709526958788703	1.0	1.4213581130658736E-150	retinal rod cell
ZFA:0000211	25529	12	4724	1	11342	2975	4	false	0.974078375331131	1.0	1.0631371575651303E-40	gill lamella
ZFA:0001687	25529	12	4724	1	11342	2975	4	false	0.974078375331131	1.0	1.0631371575651303E-40	corneal endothelium
ZFA:0000732	25529	21	4724	3	6943	2096	3	false	0.9741182337150645	1.0	1.1194435181924306E-61	somite 3
ZFA:0007033	25529	28	4724	4	7680	2189	5	false	0.9769059458489718	1.0	5.193111555024232E-80	forebrain midbrain boundary neural rod
ZFA:0001368	25529	29	4724	4	8020	2270	4	false	0.9807868789616306	1.0	5.591054301399717E-83	presumptive forebrain midbrain boundary
ZFA:0007020	25529	29	4724	4	7885	2254	5	false	0.9822120048068038	1.0	9.155424297672734E-83	forebrain midbrain boundary neural plate
ZFA:0007027	25529	29	4724	4	7938	2273	5	false	0.9824460919143346	1.0	7.536267432803168E-83	forebrain midbrain boundary neural keel
ZFA:0000130	25529	48	4724	7	11342	2975	4	false	0.9826171983100335	1.0	3.2513101056459466E-134	olfactory pit
ZFA:0001264	25529	68	4724	11	11342	2975	3	false	0.9828846667437445	1.0	5.793783027707856E-180	ovarian follicle stage IV
ZFA:0009102	25529	43	4724	6	11342	2975	4	false	0.9832182499441114	1.0	2.911467210813839E-122	pancreatic B cell
ZFA:0001558	25529	77	4724	14	7044	1990	4	false	0.9853874247586586	1.0	1.1504932716695694E-183	pronephric tubule
ZFA:0007049	25529	19	4724	2	7591	2181	3	false	0.9861993670720909	1.0	2.3399412450077441E-57	adductor mandibulae
ZFA:0000023	25529	312	4724	72	8203	2325	4	false	0.9862513547166083	1.0	0.0	forerunner cell group
ZFA:0000073	25529	13	4724	1	7286	2154	3	false	0.9895428548680226	1.0	3.8598740268197254E-41	somite 5
ZFA:0000512	25529	15	4724	1	11342	2975	4	false	0.9896062827800468	1.0	1.996076664239587E-49	facial lobe
ZFA:0001568	25529	29	4724	3	11342	2975	4	false	0.990831446874692	1.0	2.3773782509587086E-87	oocyte stage IV
ZFA:0000392	25529	94	4724	15	11342	2975	4	false	0.9938705471810894	1.0	1.157125242929324E-235	median tuberal portion
ZFA:0001369	25529	115	4724	24	6120	1895	4	false	0.9945510403703643	1.0	2.8695782359604314E-247	anterior pancreatic bud
ZFA:0000728	25529	21	4724	2	6943	2096	3	false	0.9947292308620084	1.0	1.1194435181924306E-61	somite 2
ZFA:0000143	25529	262	4724	51	11342	2975	4	false	0.9961104318472401	1.0	0.0	retinal photoreceptor layer
ZFA:0001464	25529	211	4724	39	11342	2975	4	false	0.9970181352312096	1.0	0.0	retinal outer nuclear layer
ZFA:0000470	25529	161	4724	27	11342	2975	4	false	0.9984749039280838	1.0	0.0	preoptic area
ZFA:0001680	25529	56	4724	6	11342	2975	3	false	0.9988651764229374	1.0	7.0520115469551E-153	parvocellular preoptic nucleus
ZFA:0000248	25529	25	4724	1	11342	2975	4	false	0.9995069263981612	1.0	6.837543956869769E-77	magnocellular preoptic nucleus
ZFA:0005272	25529	1078	4724	265	7030	2016	5	false	0.9995259589382348	1.0	0.0	immature gonad
ZFA:0009262	25529	85	4724	9	11342	2975	3	false	0.9999048387363839	1.0	8.674055985949329E-217	retinal cone cell
ZFA:0001428	25529	40	4724	2	11342	2975	4	false	0.9999225646000969	1.0	5.6749353990234505E-115	olfactory rosette
ZFS:0000000	25529	11342	4724	2975	0	0	0	true	1.0	1.0	1.0	Unknown
ZFS:0000001	25529	11342	4724	2975	11342	2975	1	true	1.0	1.0	1.0	Zygote:1-cell
ZFS:0000044	25529	11342	4724	2975	11342	2975	1	true	1.0	1.0	1.0	Adult
ZFS:0100000	25529	11342	4724	2975	11342	2975	1	true	1.0	1.0	1.0	Stages
ZFA:0100000	25529	11342	4724	2975	11342	2975	1	true	1.0	1.0	1.0	zebrafish anatomical entity
