# Supplementary material for: The gene regulatory basis of genetic compensation during neural crest induction
Source: PLoS Genet. 2019 Jun 14;15(6):e1008213. doi: 10.1371/journal.pgen.1008213 (PMC6594659; doi:10.1371/journal.pgen.1008213)
Supplement: S2 Table — (TXT) [file pgen.1008213.s009.txt]

Gene ID	Gene Name	Chr.
ENSDARG00000011582	sox5	4
ENSDARG00000013965	cul2	24
ENSDARG00000014420	elavl3	3
ENSDARG00000014626	dlx3b	12
ENSDARG00000021140	pabpc1b	19
ENSDARG00000032405	ckap4	4
ENSDARG00000034836	si:dkey-222n6.2	8
ENSDARG00000036834	krt92	19
ENSDARG00000039034	marcksl1a	13
ENSDARG00000045893	kctd15a	25
ENSDARG00000058358	krt8	23
ENSDARG00000058371	krt5	23
ENSDARG00000059279	tfap2a	24
ENSDARG00000069044	agpat4	13
ENSDARG00000069329	drgx	13
ENSDARG00000071196	cavin2b	6
ENSDARG00000076318	atp6v1ab	24
ENSDARG00000077467	sox10	3
ENSDARG00000077979	tmem26a	17
ENSDARG00000079745	si:ch211-166a6.5	8
ENSDARG00000090228	gsta.1	13
ENSDARG00000094041	krt17	19
ENSDARG00000099761	vox	13
ENSDARG00000100095	anxa1b	5
ENSDARG00000100582	si:ch211-195b11.3	14
ENSDARG00000105225	KCTD15	KN150196.1
