# Supplementary material for: The gene regulatory basis of genetic compensation during neural crest induction
Source: PLoS Genet. 2019 Jun 14;15(6):e1008213. doi: 10.1371/journal.pgen.1008213 (PMC6594659; doi:10.1371/journal.pgen.1008213)
Supplement: S3 Table — (TXT) [file pgen.1008213.s010.txt]

Gene	Technique	Name	Stage	Sample accession	Sample project
sox10	DeTCT 3' tag	sox10_t3_baz1_28hpf_mutant_1	28 hpf	ERS441830	ERP005517
sox10	DeTCT 3' tag	sox10_t3_baz1_28hpf_mutant_2	28 hpf	ERS441831	ERP005517
sox10	DeTCT 3' tag	sox10_t3_baz1_28hpf_mutant_3	28 hpf	ERS441832	ERP005517
sox10	DeTCT 3' tag	sox10_t3_baz1_28hpf_mutant_4	28 hpf	ERS441833	ERP005517
sox10	DeTCT 3' tag	sox10_t3_baz1_28hpf_mutant_5	28 hpf	ERS441834	ERP005517
sox10	DeTCT 3' tag	sox10_t3_baz1_28hpf_mutant_6	28 hpf	ERS441835	ERP005517
sox10	DeTCT 3' tag	sox10_t3_baz1_28hpf_mutant_7	28 hpf	ERS441836	ERP005517
sox10	DeTCT 3' tag	sox10_t3_baz1_28hpf_mutant_8	28 hpf	ERS441837	ERP005517
sox10	DeTCT 3' tag	sox10_t3_baz1_28hpf_mutant_9	28 hpf	ERS441838	ERP005517
sox10	DeTCT 3' tag	sox10_t3_baz1_28hpf_mutant_10	28 hpf	ERS441839	ERP005517
sox10	DeTCT 3' tag	sox10_t3_baz1_28hpf_mutant_11	28 hpf	ERS441840	ERP005517
sox10	DeTCT 3' tag	sox10_t3_baz1_28hpf_mutant_12	28 hpf	ERS441841	ERP005517
sox10	DeTCT 3' tag	sox10_t3_baz1_28hpf_sibling_1	28 hpf	ERS441842	ERP005517
sox10	DeTCT 3' tag	sox10_t3_baz1_28hpf_sibling_2	28 hpf	ERS441843	ERP005517
sox10	DeTCT 3' tag	sox10_t3_baz1_28hpf_sibling_3	28 hpf	ERS441844	ERP005517
sox10	DeTCT 3' tag	sox10_t3_baz1_28hpf_sibling_4	28 hpf	ERS441845	ERP005517
sox10	DeTCT 3' tag	sox10_t3_baz1_28hpf_sibling_5	28 hpf	ERS441846	ERP005517
sox10	DeTCT 3' tag	sox10_t3_baz1_28hpf_sibling_6	28 hpf	ERS441847	ERP005517
sox10	DeTCT 3' tag	sox10_t3_baz1_28hpf_sibling_7	28 hpf	ERS441848	ERP005517
sox10	DeTCT 3' tag	sox10_t3_baz1_28hpf_sibling_8	28 hpf	ERS441849	ERP005517
sox10	DeTCT 3' tag	sox10_t3_baz1_28hpf_sibling_9	28 hpf	ERS441850	ERP005517
sox10	DeTCT 3' tag	sox10_t3_baz1_28hpf_sibling_10	28 hpf	ERS441851	ERP005517
sox10	DeTCT 3' tag	sox10_t3_baz1_28hpf_sibling_11	28 hpf	ERS441852	ERP005517
sox10	DeTCT 3' tag	sox10_t3_baz1_28hpf_sibling_12	28 hpf	ERS441853	ERP005517
sox10	DeTCT 3' tag	sox10_t3_baz1_36hpf_mutant_1	36 hpf	ERS441854	ERP005517
sox10	DeTCT 3' tag	sox10_t3_baz1_36hpf_mutant_2	36 hpf	ERS441855	ERP005517
sox10	DeTCT 3' tag	sox10_t3_baz1_36hpf_mutant_3	36 hpf	ERS441856	ERP005517
sox10	DeTCT 3' tag	sox10_t3_baz1_36hpf_mutant_4	36 hpf	ERS441857	ERP005517
sox10	DeTCT 3' tag	sox10_t3_baz1_36hpf_mutant_5	36 hpf	ERS441858	ERP005517
sox10	DeTCT 3' tag	sox10_t3_baz1_36hpf_mutant_6	36 hpf	ERS441859	ERP005517
sox10	DeTCT 3' tag	sox10_t3_baz1_36hpf_mutant_7	36 hpf	ERS441860	ERP005517
sox10	DeTCT 3' tag	sox10_t3_baz1_36hpf_mutant_8	36 hpf	ERS441861	ERP005517
sox10	DeTCT 3' tag	sox10_t3_baz1_36hpf_mutant_9	36 hpf	ERS441862	ERP005517
sox10	DeTCT 3' tag	sox10_t3_baz1_36hpf_mutant_10	36 hpf	ERS441863	ERP005517
sox10	DeTCT 3' tag	sox10_t3_baz1_36hpf_mutant_11	36 hpf	ERS441864	ERP005517
sox10	DeTCT 3' tag	sox10_t3_baz1_36hpf_mutant_12	36 hpf	ERS441865	ERP005517
sox10	DeTCT 3' tag	sox10_t3_baz1_36hpf_sibling_1	36 hpf	ERS441866	ERP005517
sox10	DeTCT 3' tag	sox10_t3_baz1_36hpf_sibling_2	36 hpf	ERS441867	ERP005517
sox10	DeTCT 3' tag	sox10_t3_baz1_36hpf_sibling_3	36 hpf	ERS441868	ERP005517
sox10	DeTCT 3' tag	sox10_t3_baz1_36hpf_sibling_4	36 hpf	ERS441869	ERP005517
sox10	DeTCT 3' tag	sox10_t3_baz1_36hpf_sibling_5	36 hpf	ERS441870	ERP005517
sox10	DeTCT 3' tag	sox10_t3_baz1_36hpf_sibling_6	36 hpf	ERS441871	ERP005517
sox10	DeTCT 3' tag	sox10_t3_baz1_36hpf_sibling_7	36 hpf	ERS441872	ERP005517
sox10	DeTCT 3' tag	sox10_t3_baz1_36hpf_sibling_8	36 hpf	ERS441873	ERP005517
sox10	DeTCT 3' tag	sox10_t3_baz1_36hpf_sibling_9	36 hpf	ERS441874	ERP005517
sox10	DeTCT 3' tag	sox10_t3_baz1_36hpf_sibling_10	36 hpf	ERS441875	ERP005517
sox10	DeTCT 3' tag	sox10_t3_baz1_36hpf_sibling_11	36 hpf	ERS441876	ERP005517
sox10	DeTCT 3' tag	sox10_t3_baz1_36hpf_sibling_12	36 hpf	ERS441877	ERP005517
sox10	DeTCT 3' tag	sox10_t3_baz1_48hpf_mutant_1	48 hpf	ERS441878	ERP005517
sox10	DeTCT 3' tag	sox10_t3_baz1_48hpf_mutant_2	48 hpf	ERS441879	ERP005517
sox10	DeTCT 3' tag	sox10_t3_baz1_48hpf_mutant_3	48 hpf	ERS441880	ERP005517
sox10	DeTCT 3' tag	sox10_t3_baz1_48hpf_mutant_4	48 hpf	ERS441881	ERP005517
sox10	DeTCT 3' tag	sox10_t3_baz1_48hpf_mutant_5	48 hpf	ERS441882	ERP005517
sox10	DeTCT 3' tag	sox10_t3_baz1_48hpf_mutant_6	48 hpf	ERS441883	ERP005517
sox10	DeTCT 3' tag	sox10_t3_baz1_48hpf_mutant_7	48 hpf	ERS441884	ERP005517
sox10	DeTCT 3' tag	sox10_t3_baz1_48hpf_mutant_8	48 hpf	ERS441885	ERP005517
sox10	DeTCT 3' tag	sox10_t3_baz1_48hpf_mutant_9	48 hpf	ERS441886	ERP005517
sox10	DeTCT 3' tag	sox10_t3_baz1_48hpf_mutant_10	48 hpf	ERS441887	ERP005517
sox10	DeTCT 3' tag	sox10_t3_baz1_48hpf_mutant_11	48 hpf	ERS441888	ERP005517
sox10	DeTCT 3' tag	sox10_t3_baz1_48hpf_mutant_12	48 hpf	ERS441889	ERP005517
sox10	DeTCT 3' tag	sox10_t3_baz1_48hpf_sibling_1	48 hpf	ERS441890	ERP005517
sox10	DeTCT 3' tag	sox10_t3_baz1_48hpf_sibling_2	48 hpf	ERS441891	ERP005517
sox10	DeTCT 3' tag	sox10_t3_baz1_48hpf_sibling_3	48 hpf	ERS441892	ERP005517
sox10	DeTCT 3' tag	sox10_t3_baz1_48hpf_sibling_4	48 hpf	ERS441893	ERP005517
sox10	DeTCT 3' tag	sox10_t3_baz1_48hpf_sibling_5	48 hpf	ERS441894	ERP005517
sox10	DeTCT 3' tag	sox10_t3_baz1_48hpf_sibling_6	48 hpf	ERS441895	ERP005517
sox10	DeTCT 3' tag	sox10_t3_baz1_48hpf_sibling_7	48 hpf	ERS441896	ERP005517
sox10	DeTCT 3' tag	sox10_t3_baz1_48hpf_sibling_8	48 hpf	ERS441897	ERP005517
sox10	DeTCT 3' tag	sox10_t3_baz1_48hpf_sibling_9	48 hpf	ERS441898	ERP005517
sox10	DeTCT 3' tag	sox10_t3_baz1_48hpf_sibling_10	48 hpf	ERS441899	ERP005517
sox10	DeTCT 3' tag	sox10_t3_baz1_48hpf_sibling_11	48 hpf	ERS441900	ERP005517
sox10	DeTCT 3' tag	sox10_t3_baz1_48hpf_sibling_12	48 hpf	ERS441901	ERP005517
sox10	DeTCT 3' tag	ZMP_phenotype_198_1r	24 hpf	ERS1201792	ERP008771
sox10	DeTCT 3' tag	ZMP_phenotype_198_2r	24 hpf	ERS1201793	ERP008771
sox10	DeTCT 3' tag	ZMP_phenotype_198_3r	24 hpf	ERS1201794	ERP008771
sox10	DeTCT 3' tag	ZMP_phenotype_198_4r	24 hpf	ERS1201795	ERP008771
sox10	DeTCT 3' tag	ZMP_phenotype_198_5r	24 hpf	ERS1201796	ERP008771
sox10	DeTCT 3' tag	ZMP_phenotype_198_6r	24 hpf	ERS1201797	ERP008771
sox10	DeTCT 3' tag	ZMP_phenotype_198_7r	24 hpf	ERS1201798	ERP008771
sox10	DeTCT 3' tag	ZMP_phenotype_198_8r	24 hpf	ERS1201799	ERP008771
sox10	DeTCT 3' tag	ZMP_phenotype_198_9r	24 hpf	ERS1201800	ERP008771
sox10	DeTCT 3' tag	ZMP_phenotype_198_10r	24 hpf	ERS1201801	ERP008771
sox10	DeTCT 3' tag	ZMP_phenotype_198_11r	24 hpf	ERS1201802	ERP008771
sox10	DeTCT 3' tag	ZMP_phenotype_198_12r	24 hpf	ERS1201803	ERP008771
sox10	DeTCT 3' tag	ZMP_phenotype_198_13r	24 hpf	ERS1201804	ERP008771
sox10	DeTCT 3' tag	ZMP_phenotype_198_14r	24 hpf	ERS1201805	ERP008771
sox10	DeTCT 3' tag	ZMP_phenotype_198_15r	24 hpf	ERS1201806	ERP008771
sox10	DeTCT 3' tag	ZMP_phenotype_198_16r	24 hpf	ERS1201807	ERP008771
sox10	DeTCT 3' tag	ZMP_phenotype_198_17r	24 hpf	ERS1201808	ERP008771
sox10	DeTCT 3' tag	ZMP_phenotype_198_18r	24 hpf	ERS1201809	ERP008771
sox10	DeTCT 3' tag	ZMP_phenotype_198_19r	24 hpf	ERS1201810	ERP008771
sox10	DeTCT 3' tag	ZMP_phenotype_198_20r	24 hpf	ERS1201811	ERP008771
sox10	DeTCT 3' tag	ZMP_phenotype_198_21r	24 hpf	ERS1201812	ERP008771
sox10	DeTCT 3' tag	ZMP_phenotype_198_22r	24 hpf	ERS1201813	ERP008771
sox10	DeTCT 3' tag	ZMP_phenotype_198_23r	24 hpf	ERS1201814	ERP008771
sox10	DeTCT 3' tag	ZMP_phenotype_198_24r	24 hpf	ERS1201815	ERP008771
sox10	DeTCT 3' tag	ZMP_phenotype_198_25r	24 hpf	ERS1201816	ERP008771
sox10	DeTCT 3' tag	ZMP_phenotype_198_26r	24 hpf	ERS1201817	ERP008771
sox10	DeTCT 3' tag	ZMP_phenotype_198_27r	24 hpf	ERS1201818	ERP008771
sox10	DeTCT 3' tag	ZMP_phenotype_198_28r	24 hpf	ERS1201819	ERP008771
sox10	DeTCT 3' tag	ZMP_phenotype_198_29r	24 hpf	ERS1201820	ERP008771
sox10	DeTCT 3' tag	ZMP_phenotype_198_30r	24 hpf	ERS1201821	ERP008771
sox10	DeTCT 3' tag	ZMP_phenotype_198_31r	24 hpf	ERS1201822	ERP008771
sox10	DeTCT 3' tag	ZMP_phenotype_198_32r	24 hpf	ERS1201823	ERP008771
sox10	DeTCT 3' tag	ZMP_phenotype_198_33r	24 hpf	ERS1201824	ERP008771
sox10	DeTCT 3' tag	ZMP_phenotype_198_34r	24 hpf	ERS1201825	ERP008771
sox10	DeTCT 3' tag	ZMP_phenotype_198_35r	24 hpf	ERS1201826	ERP008771
sox10	DeTCT 3' tag	ZMP_phenotype_198_36r	24 hpf	ERS1201827	ERP008771
sox10	DeTCT 3' tag	ZMP_phenotype_198_37r	24 hpf	ERS1201828	ERP008771
sox10	DeTCT 3' tag	ZMP_phenotype_198_38r	24 hpf	ERS1201829	ERP008771
sox10	DeTCT 3' tag	ZMP_phenotype_198_39r	24 hpf	ERS1201830	ERP008771
sox10	DeTCT 3' tag	ZMP_phenotype_198_40r	24 hpf	ERS1201831	ERP008771
sox10	DeTCT 3' tag	ZMP_phenotype_198_41r	24 hpf	ERS1201832	ERP008771
sox10	DeTCT 3' tag	ZMP_phenotype_198_42r	24 hpf	ERS1201833	ERP008771
sox10	DeTCT 3' tag	ZMP_phenotype_198_43r	24 hpf	ERS1201834	ERP008771
sox10	DeTCT 3' tag	ZMP_phenotype_198_44r	24 hpf	ERS1201835	ERP008771
sox10	DeTCT 3' tag	ZMP_phenotype_198_45r	24 hpf	ERS1201836	ERP008771
sox10	DeTCT 3' tag	ZMP_phenotype_198_46r	24 hpf	ERS1201837	ERP008771
sox10	DeTCT 3' tag	ZMP_phenotype_198_47r	24 hpf	ERS1201838	ERP008771
sox10	DeTCT 3' tag	ZMP_phenotype_198_48r	24 hpf	ERS1201839	ERP008771
sox10	DeTCT 3' tag	ZMP_phenotype_150_1_1	4 somites	ERS699732	ERP008771
sox10	DeTCT 3' tag	ZMP_phenotype_150_1_2	4 somites	ERS699733	ERP008771
sox10	DeTCT 3' tag	ZMP_phenotype_150_1_3	4 somites	ERS699734	ERP008771
sox10	DeTCT 3' tag	ZMP_phenotype_150_1_4	4 somites	ERS699735	ERP008771
sox10	DeTCT 3' tag	ZMP_phenotype_150_1_5	4 somites	ERS699736	ERP008771
sox10	DeTCT 3' tag	ZMP_phenotype_150_1_6	4 somites	ERS699737	ERP008771
sox10	DeTCT 3' tag	ZMP_phenotype_150_1_7	4 somites	ERS699738	ERP008771
sox10	DeTCT 3' tag	ZMP_phenotype_150_1_8	4 somites	ERS699739	ERP008771
sox10	DeTCT 3' tag	ZMP_phenotype_150_1_9	4 somites	ERS699740	ERP008771
sox10	DeTCT 3' tag	ZMP_phenotype_150_1_10	4 somites	ERS699741	ERP008771
sox10	DeTCT 3' tag	ZMP_phenotype_150_1_11	4 somites	ERS699742	ERP008771
sox10	DeTCT 3' tag	ZMP_phenotype_150_1_12	4 somites	ERS699743	ERP008771
sox10	DeTCT 3' tag	ZMP_phenotype_150_1_13	4 somites	ERS699744	ERP008771
sox10	DeTCT 3' tag	ZMP_phenotype_150_1_14	4 somites	ERS699745	ERP008771
sox10	DeTCT 3' tag	ZMP_phenotype_150_1_15	4 somites	ERS699746	ERP008771
sox10	DeTCT 3' tag	ZMP_phenotype_150_1_16	4 somites	ERS699747	ERP008771
sox10	DeTCT 3' tag	ZMP_phenotype_150_1_17	4 somites	ERS699748	ERP008771
sox10	DeTCT 3' tag	ZMP_phenotype_150_1_18	4 somites	ERS699749	ERP008771
sox10	DeTCT 3' tag	ZMP_phenotype_150_1_19	4 somites	ERS699750	ERP008771
sox10	DeTCT 3' tag	ZMP_phenotype_150_1_20	4 somites	ERS699751	ERP008771
sox10	DeTCT 3' tag	ZMP_phenotype_150_1_21	4 somites	ERS699752	ERP008771
sox10	DeTCT 3' tag	ZMP_phenotype_150_1_22	4 somites	ERS699753	ERP008771
sox10	DeTCT 3' tag	ZMP_phenotype_150_1_23	4 somites	ERS699754	ERP008771
sox10	DeTCT 3' tag	ZMP_phenotype_150_1_24	4 somites	ERS699755	ERP008771
sox10	DeTCT 3' tag	ZMP_phenotype_150_1_25	4 somites	ERS699756	ERP008771
sox10	DeTCT 3' tag	ZMP_phenotype_150_1_26	4 somites	ERS699757	ERP008771
sox10	DeTCT 3' tag	ZMP_phenotype_150_1_27	4 somites	ERS699758	ERP008771
sox10	DeTCT 3' tag	ZMP_phenotype_150_1_28	4 somites	ERS699759	ERP008771
sox10	DeTCT 3' tag	ZMP_phenotype_150_1_29	4 somites	ERS699760	ERP008771
sox10	DeTCT 3' tag	ZMP_phenotype_150_1_30	4 somites	ERS699761	ERP008771
sox10	DeTCT 3' tag	ZMP_phenotype_150_1_31	4 somites	ERS699762	ERP008771
sox10	DeTCT 3' tag	ZMP_phenotype_150_1_32	4 somites	ERS699763	ERP008771
sox10	DeTCT 3' tag	ZMP_phenotype_150_1_33	4 somites	ERS699764	ERP008771
sox10	DeTCT 3' tag	ZMP_phenotype_150_1_34	4 somites	ERS699765	ERP008771
sox10	DeTCT 3' tag	ZMP_phenotype_150_1_35	4 somites	ERS699766	ERP008771
sox10	DeTCT 3' tag	ZMP_phenotype_150_1_36	4 somites	ERS699767	ERP008771
sox10	DeTCT 3' tag	ZMP_phenotype_150_1_37	4 somites	ERS699768	ERP008771
sox10	DeTCT 3' tag	ZMP_phenotype_150_1_38	4 somites	ERS699769	ERP008771
sox10	DeTCT 3' tag	ZMP_phenotype_150_1_39	4 somites	ERS699770	ERP008771
sox10	DeTCT 3' tag	ZMP_phenotype_150_1_40	4 somites	ERS699771	ERP008771
sox10	DeTCT 3' tag	ZMP_phenotype_150_1_41	4 somites	ERS699772	ERP008771
sox10	DeTCT 3' tag	ZMP_phenotype_150_1_42	4 somites	ERS699773	ERP008771
sox10	DeTCT 3' tag	ZMP_phenotype_150_1_43	4 somites	ERS699774	ERP008771
sox10	DeTCT 3' tag	ZMP_phenotype_150_1_44	4 somites	ERS699775	ERP008771
sox10	DeTCT 3' tag	ZMP_phenotype_150_1_45	4 somites	ERS699776	ERP008771
sox10	DeTCT 3' tag	ZMP_phenotype_150_1_46	4 somites	ERS699777	ERP008771
sox10	DeTCT 3' tag	ZMP_phenotype_150_1_47	4 somites	ERS699778	ERP008771
sox10	DeTCT 3' tag	ZMP_phenotype_150_1_48	4 somites	ERS699779	ERP008771
sox10	DeTCT 3' tag	ZMP_phenotype_152_1_1	19 somites	ERS1022244	ERP008771
sox10	DeTCT 3' tag	ZMP_phenotype_152_1_2	19 somites	ERS1022245	ERP008771
sox10	DeTCT 3' tag	ZMP_phenotype_152_1_3	19 somites	ERS1022246	ERP008771
sox10	DeTCT 3' tag	ZMP_phenotype_152_1_4	19 somites	ERS1022247	ERP008771
sox10	DeTCT 3' tag	ZMP_phenotype_152_1_5	19 somites	ERS1022248	ERP008771
sox10	DeTCT 3' tag	ZMP_phenotype_152_1_6	19 somites	ERS1022249	ERP008771
sox10	DeTCT 3' tag	ZMP_phenotype_152_1_7	19 somites	ERS1022250	ERP008771
sox10	DeTCT 3' tag	ZMP_phenotype_152_1_8	19 somites	ERS1022251	ERP008771
sox10	DeTCT 3' tag	ZMP_phenotype_152_1_9	19 somites	ERS1022252	ERP008771
sox10	DeTCT 3' tag	ZMP_phenotype_152_1_10	19 somites	ERS1022253	ERP008771
sox10	DeTCT 3' tag	ZMP_phenotype_152_1_11	19 somites	ERS1022254	ERP008771
sox10	DeTCT 3' tag	ZMP_phenotype_152_1_12	19 somites	ERS1022255	ERP008771
sox10	DeTCT 3' tag	ZMP_phenotype_152_1_13	19 somites	ERS1022256	ERP008771
sox10	DeTCT 3' tag	ZMP_phenotype_152_1_14	19 somites	ERS1022257	ERP008771
sox10	DeTCT 3' tag	ZMP_phenotype_152_1_15	19 somites	ERS1022258	ERP008771
sox10	DeTCT 3' tag	ZMP_phenotype_152_1_16	19 somites	ERS1022259	ERP008771
sox10	DeTCT 3' tag	ZMP_phenotype_152_1_17	19 somites	ERS1022260	ERP008771
sox10	DeTCT 3' tag	ZMP_phenotype_152_1_18	19 somites	ERS1022261	ERP008771
sox10	DeTCT 3' tag	ZMP_phenotype_152_1_19	19 somites	ERS1022262	ERP008771
sox10	DeTCT 3' tag	ZMP_phenotype_152_1_20	19 somites	ERS1022263	ERP008771
sox10	DeTCT 3' tag	ZMP_phenotype_152_1_21	19 somites	ERS1022264	ERP008771
sox10	DeTCT 3' tag	ZMP_phenotype_152_1_22	19 somites	ERS1022265	ERP008771
sox10	DeTCT 3' tag	ZMP_phenotype_152_1_23	19 somites	ERS1022266	ERP008771
sox10	DeTCT 3' tag	ZMP_phenotype_152_1_24	19 somites	ERS1022267	ERP008771
sox10	DeTCT 3' tag	ZMP_phenotype_152_1_25	19 somites	ERS1022268	ERP008771
sox10	DeTCT 3' tag	ZMP_phenotype_152_1_26	19 somites	ERS1022269	ERP008771
sox10	DeTCT 3' tag	ZMP_phenotype_152_1_27	19 somites	ERS1022270	ERP008771
sox10	DeTCT 3' tag	ZMP_phenotype_152_1_28	19 somites	ERS1022271	ERP008771
sox10	DeTCT 3' tag	ZMP_phenotype_152_1_29	19 somites	ERS1022272	ERP008771
sox10	DeTCT 3' tag	ZMP_phenotype_152_1_30	19 somites	ERS1022273	ERP008771
sox10	DeTCT 3' tag	ZMP_phenotype_152_1_31	19 somites	ERS1022274	ERP008771
sox10	DeTCT 3' tag	ZMP_phenotype_152_1_32	19 somites	ERS1022275	ERP008771
sox10	DeTCT 3' tag	ZMP_phenotype_152_1_33	19 somites	ERS1022276	ERP008771
sox10	DeTCT 3' tag	ZMP_phenotype_152_1_34	19 somites	ERS1022277	ERP008771
sox10	DeTCT 3' tag	ZMP_phenotype_152_1_35	19 somites	ERS1022278	ERP008771
sox10	DeTCT 3' tag	ZMP_phenotype_152_1_36	19 somites	ERS1022279	ERP008771
sox10	DeTCT 3' tag	ZMP_phenotype_152_1_37	19 somites	ERS1022280	ERP008771
sox10	DeTCT 3' tag	ZMP_phenotype_152_1_38	19 somites	ERS1022281	ERP008771
sox10	DeTCT 3' tag	ZMP_phenotype_152_1_39	19 somites	ERS1022282	ERP008771
sox10	DeTCT 3' tag	ZMP_phenotype_152_1_40	19 somites	ERS1022283	ERP008771
sox10	DeTCT 3' tag	ZMP_phenotype_152_1_41	19 somites	ERS1022284	ERP008771
sox10	DeTCT 3' tag	ZMP_phenotype_152_1_42	19 somites	ERS1022285	ERP008771
sox10	DeTCT 3' tag	ZMP_phenotype_152_1_43	19 somites	ERS1022286	ERP008771
sox10	DeTCT 3' tag	ZMP_phenotype_152_1_44	19 somites	ERS1022287	ERP008771
sox10	DeTCT 3' tag	ZMP_phenotype_152_1_45	19 somites	ERS1022288	ERP008771
sox10	DeTCT 3' tag	ZMP_phenotype_152_1_46	19 somites	ERS1022289	ERP008771
sox10	DeTCT 3' tag	ZMP_phenotype_152_1_47	19 somites	ERS1022290	ERP008771
sox10	DeTCT 3' tag	ZMP_phenotype_152_1_48	19 somites	ERS1022291	ERP008771
sox10	DeTCT 3' tag	ZMP_phenotype_258_1_1	14 - 19 somites	ERS1227565	ERP008771
sox10	DeTCT 3' tag	ZMP_phenotype_258_1_2	14 - 19 somites	ERS1227566	ERP008771
sox10	DeTCT 3' tag	ZMP_phenotype_258_1_3	14 - 19 somites	ERS1227567	ERP008771
sox10	DeTCT 3' tag	ZMP_phenotype_258_1_4	14 - 19 somites	ERS1227568	ERP008771
sox10	DeTCT 3' tag	ZMP_phenotype_258_1_5	14 - 19 somites	ERS1227569	ERP008771
sox10	DeTCT 3' tag	ZMP_phenotype_258_1_6	14 - 19 somites	ERS1227570	ERP008771
sox10	DeTCT 3' tag	ZMP_phenotype_258_1_7	14 - 19 somites	ERS1227571	ERP008771
sox10	DeTCT 3' tag	ZMP_phenotype_258_1_8	14 - 19 somites	ERS1227572	ERP008771
sox10	DeTCT 3' tag	ZMP_phenotype_258_1_9	14 - 19 somites	ERS1227573	ERP008771
sox10	DeTCT 3' tag	ZMP_phenotype_258_1_10	14 - 19 somites	ERS1227574	ERP008771
sox10	DeTCT 3' tag	ZMP_phenotype_258_1_11	14 - 19 somites	ERS1227575	ERP008771
sox10	DeTCT 3' tag	ZMP_phenotype_258_1_12	14 - 19 somites	ERS1227576	ERP008771
sox10	DeTCT 3' tag	ZMP_phenotype_258_1_13	14 - 19 somites	ERS1227577	ERP008771
sox10	DeTCT 3' tag	ZMP_phenotype_258_1_14	14 - 19 somites	ERS1227578	ERP008771
sox10	DeTCT 3' tag	ZMP_phenotype_258_1_15	14 - 19 somites	ERS1227579	ERP008771
sox10	DeTCT 3' tag	ZMP_phenotype_258_1_16	14 - 19 somites	ERS1227580	ERP008771
sox10	DeTCT 3' tag	ZMP_phenotype_258_1_17	14 - 19 somites	ERS1227581	ERP008771
sox10	DeTCT 3' tag	ZMP_phenotype_258_1_18	14 - 19 somites	ERS1227582	ERP008771
sox10	DeTCT 3' tag	ZMP_phenotype_258_1_19	14 - 19 somites	ERS1227583	ERP008771
sox10	DeTCT 3' tag	ZMP_phenotype_258_1_20	14 - 19 somites	ERS1227584	ERP008771
sox10	DeTCT 3' tag	ZMP_phenotype_258_1_21	14 - 19 somites	ERS1227585	ERP008771
sox10	DeTCT 3' tag	ZMP_phenotype_258_1_22	14 - 19 somites	ERS1227586	ERP008771
sox10	DeTCT 3' tag	ZMP_phenotype_258_1_23	14 - 19 somites	ERS1227587	ERP008771
sox10	DeTCT 3' tag	ZMP_phenotype_258_1_24	14 - 19 somites	ERS1227588	ERP008771
sox10	DeTCT 3' tag	ZMP_phenotype_258_1_25	14 - 19 somites	ERS1227589	ERP008771
sox10	DeTCT 3' tag	ZMP_phenotype_258_1_26	14 - 19 somites	ERS1227590	ERP008771
sox10	DeTCT 3' tag	ZMP_phenotype_258_1_27	14 - 19 somites	ERS1227591	ERP008771
sox10	DeTCT 3' tag	ZMP_phenotype_258_1_28	14 - 19 somites	ERS1227592	ERP008771
sox10	DeTCT 3' tag	ZMP_phenotype_258_1_29	14 - 19 somites	ERS1227593	ERP008771
sox10	DeTCT 3' tag	ZMP_phenotype_258_1_30	14 - 19 somites	ERS1227594	ERP008771
sox10	DeTCT 3' tag	ZMP_phenotype_258_1_31	14 - 19 somites	ERS1227595	ERP008771
sox10	DeTCT 3' tag	ZMP_phenotype_258_1_32	14 - 19 somites	ERS1227596	ERP008771
sox10	DeTCT 3' tag	ZMP_phenotype_258_1_33	14 - 19 somites	ERS1227597	ERP008771
sox10	DeTCT 3' tag	ZMP_phenotype_258_1_34	14 - 19 somites	ERS1227598	ERP008771
sox10	DeTCT 3' tag	ZMP_phenotype_258_1_35	14 - 19 somites	ERS1227599	ERP008771
sox10	DeTCT 3' tag	ZMP_phenotype_258_1_36	14 - 19 somites	ERS1227600	ERP008771
sox10	DeTCT 3' tag	ZMP_phenotype_258_1_37	14 - 19 somites	ERS1227601	ERP008771
sox10	DeTCT 3' tag	ZMP_phenotype_258_1_38	14 - 19 somites	ERS1227602	ERP008771
sox10	DeTCT 3' tag	ZMP_phenotype_258_1_39	14 - 19 somites	ERS1227603	ERP008771
sox10	DeTCT 3' tag	ZMP_phenotype_258_1_40	14 - 19 somites	ERS1227604	ERP008771
sox10	DeTCT 3' tag	ZMP_phenotype_258_1_41	14 - 19 somites	ERS1227605	ERP008771
sox10	DeTCT 3' tag	ZMP_phenotype_258_1_42	14 - 19 somites	ERS1227606	ERP008771
sox10	DeTCT 3' tag	ZMP_phenotype_258_1_43	14 - 19 somites	ERS1227607	ERP008771
sox10	DeTCT 3' tag	ZMP_phenotype_258_1_44	14 - 19 somites	ERS1227608	ERP008771
sox10	DeTCT 3' tag	ZMP_phenotype_258_1_45	14 - 19 somites	ERS1227609	ERP008771
sox10	DeTCT 3' tag	ZMP_phenotype_258_1_46	14 - 19 somites	ERS1227610	ERP008771
sox10	DeTCT 3' tag	ZMP_phenotype_258_1_47	14 - 19 somites	ERS1227611	ERP008771
sox10	DeTCT 3' tag	ZMP_phenotype_258_1_48	14 - 19 somites	ERS1227612	ERP008771
mitfa	DeTCT 3' tag	mitfa_w2_clutch_1 _mutant 1	28 hpf	ERS430947	ERP005517
mitfa	DeTCT 3' tag	mitfa_w2_clutch_1 _sibling 1	28 hpf	ERS430948	ERP005517
mitfa	DeTCT 3' tag	mitfa_w2_clutch_1 _mutant 2	28 hpf	ERS430949	ERP005517
mitfa	DeTCT 3' tag	mitfa_w2_clutch_2 _mutant 1	28 hpf	ERS430950	ERP005517
mitfa	DeTCT 3' tag	mitfa_w2_clutch_2 _sibling 1	28 hpf	ERS430951	ERP005517
mitfa	DeTCT 3' tag	mitfa_w2_clutch_2 _mutant 2	28 hpf	ERS430952	ERP005517
mitfa	DeTCT 3' tag	mitfa_w2_clutch_2 _sibling 2	28 hpf	ERS430953	ERP005517
mitfa	DeTCT 3' tag	mitfa_w2_clutch_3 _mutant 1	28 hpf	ERS430954	ERP005517
mitfa	DeTCT 3' tag	mitfa_w2_clutch_3 _sibling 1	28 hpf	ERS430955	ERP005517
mitfa	DeTCT 3' tag	mitfa_w2_clutch_3 _mutant 2	28 hpf	ERS430956	ERP005517
mitfa	DeTCT 3' tag	mitfa_w2_clutch_3 _sibling 2	28 hpf	ERS430957	ERP005517
mitfa	DeTCT 3' tag	mitfa_w2_clutch_4 _sibling 1	28 hpf	ERS430958	ERP005517
mitfa	DeTCT 3' tag	mitfa_w2_clutch_4 _mutant 2	28 hpf	ERS430959	ERP005517
mitfa	DeTCT 3' tag	mitfa_w2_clutch_4 _sibling 2	28 hpf	ERS430960	ERP005517
mitfa	DeTCT 3' tag	mitfa_w2_clutch_5 _mutant 1	28 hpf	ERS430961	ERP005517
mitfa	DeTCT 3' tag	mitfa_w2_clutch_5 _sibling 1	28 hpf	ERS430962	ERP005517
mitfa	DeTCT 3' tag	mitfa_w2_clutch_5 _mutant 2	28 hpf	ERS430963	ERP005517
mitfa	DeTCT 3' tag	mitfa_w2_clutch_6 _sibling 1	28 hpf	ERS430964	ERP005517
mitfa	DeTCT 3' tag	mitfa_w2_clutch_6 _mutant 2	28 hpf	ERS430965	ERP005517
mitfa	DeTCT 3' tag	ZMP_phenotype_151_1_1	4 somites	ERS611085	ERP008771
mitfa	DeTCT 3' tag	ZMP_phenotype_151_1_2	4 somites	ERS611086	ERP008771
mitfa	DeTCT 3' tag	ZMP_phenotype_151_1_3	4 somites	ERS611087	ERP008771
mitfa	DeTCT 3' tag	ZMP_phenotype_151_1_4	4 somites	ERS611088	ERP008771
mitfa	DeTCT 3' tag	ZMP_phenotype_151_1_5	4 somites	ERS611089	ERP008771
mitfa	DeTCT 3' tag	ZMP_phenotype_151_1_6	4 somites	ERS611090	ERP008771
mitfa	DeTCT 3' tag	ZMP_phenotype_151_1_7	4 somites	ERS611091	ERP008771
mitfa	DeTCT 3' tag	ZMP_phenotype_151_1_8	4 somites	ERS611092	ERP008771
mitfa	DeTCT 3' tag	ZMP_phenotype_151_1_9	4 somites	ERS611093	ERP008771
mitfa	DeTCT 3' tag	ZMP_phenotype_151_1_10	4 somites	ERS611094	ERP008771
mitfa	DeTCT 3' tag	ZMP_phenotype_151_1_11	4 somites	ERS611095	ERP008771
mitfa	DeTCT 3' tag	ZMP_phenotype_151_1_12	4 somites	ERS611096	ERP008771
mitfa	DeTCT 3' tag	ZMP_phenotype_151_1_13	4 somites	ERS611097	ERP008771
mitfa	DeTCT 3' tag	ZMP_phenotype_151_1_14	4 somites	ERS611098	ERP008771
mitfa	DeTCT 3' tag	ZMP_phenotype_151_1_15	4 somites	ERS611099	ERP008771
mitfa	DeTCT 3' tag	ZMP_phenotype_151_1_16	4 somites	ERS611100	ERP008771
mitfa	DeTCT 3' tag	ZMP_phenotype_151_1_17	4 somites	ERS611101	ERP008771
mitfa	DeTCT 3' tag	ZMP_phenotype_151_1_18	4 somites	ERS611102	ERP008771
mitfa	DeTCT 3' tag	ZMP_phenotype_151_1_19	4 somites	ERS611103	ERP008771
mitfa	DeTCT 3' tag	ZMP_phenotype_151_1_20	4 somites	ERS611104	ERP008771
mitfa	DeTCT 3' tag	ZMP_phenotype_151_1_21	4 somites	ERS611105	ERP008771
mitfa	DeTCT 3' tag	ZMP_phenotype_151_1_22	4 somites	ERS611106	ERP008771
mitfa	DeTCT 3' tag	ZMP_phenotype_151_1_23	4 somites	ERS611107	ERP008771
mitfa	DeTCT 3' tag	ZMP_phenotype_151_1_24	4 somites	ERS611108	ERP008771
mitfa	DeTCT 3' tag	zmp_phenotype_163_1_1	24 hpf	ERS630780	ERP008771
mitfa	DeTCT 3' tag	zmp_phenotype_163_1_2	24 hpf	ERS630781	ERP008771
mitfa	DeTCT 3' tag	zmp_phenotype_163_1_3	24 hpf	ERS630782	ERP008771
mitfa	DeTCT 3' tag	zmp_phenotype_163_1_4	24 hpf	ERS630783	ERP008771
mitfa	DeTCT 3' tag	zmp_phenotype_163_1_5	24 hpf	ERS630784	ERP008771
mitfa	DeTCT 3' tag	zmp_phenotype_163_1_6	24 hpf	ERS630785	ERP008771
mitfa	DeTCT 3' tag	zmp_phenotype_163_1_7	24 hpf	ERS630786	ERP008771
mitfa	DeTCT 3' tag	zmp_phenotype_163_1_8	24 hpf	ERS630787	ERP008771
mitfa	DeTCT 3' tag	zmp_phenotype_163_1_9	24 hpf	ERS630788	ERP008771
mitfa	DeTCT 3' tag	zmp_phenotype_163_1_10	24 hpf	ERS630789	ERP008771
mitfa	DeTCT 3' tag	zmp_phenotype_163_1_11	24 hpf	ERS630790	ERP008771
mitfa	DeTCT 3' tag	zmp_phenotype_163_1_12	24 hpf	ERS630791	ERP008771
mitfa	DeTCT 3' tag	zmp_phenotype_163_1_13	24 hpf	ERS630792	ERP008771
mitfa	DeTCT 3' tag	zmp_phenotype_163_1_14	24 hpf	ERS630793	ERP008771
mitfa	DeTCT 3' tag	zmp_phenotype_163_1_15	24 hpf	ERS630794	ERP008771
mitfa	DeTCT 3' tag	zmp_phenotype_163_1_16	24 hpf	ERS630795	ERP008771
mitfa	DeTCT 3' tag	zmp_phenotype_163_1_17	24 hpf	ERS630796	ERP008771
mitfa	DeTCT 3' tag	zmp_phenotype_163_1_18	24 hpf	ERS630797	ERP008771
mitfa	DeTCT 3' tag	zmp_phenotype_163_1_19	24 hpf	ERS630798	ERP008771
mitfa	DeTCT 3' tag	zmp_phenotype_163_1_20	24 hpf	ERS630799	ERP008771
mitfa	DeTCT 3' tag	zmp_phenotype_163_1_21	24 hpf	ERS630800	ERP008771
mitfa	DeTCT 3' tag	zmp_phenotype_163_1_22	24 hpf	ERS630801	ERP008771
mitfa	DeTCT 3' tag	zmp_phenotype_163_1_23	24 hpf	ERS630802	ERP008771
mitfa	DeTCT 3' tag	zmp_phenotype_163_1_24	24 hpf	ERS630803	ERP008771
tfap2a_tfap2c	DeTCT 3' tag	ZMP_phenotype_192_1_1	3-6 somites	ERS728049	ERP008771
tfap2a_tfap2c	DeTCT 3' tag	ZMP_phenotype_192_1_2	3-6 somites	ERS728050	ERP008771
tfap2a_tfap2c	DeTCT 3' tag	ZMP_phenotype_192_1_3	3-6 somites	ERS728051	ERP008771
tfap2a_tfap2c	DeTCT 3' tag	ZMP_phenotype_192_1_4	3-6 somites	ERS728052	ERP008771
tfap2a_tfap2c	DeTCT 3' tag	ZMP_phenotype_192_1_5	3-6 somites	ERS728053	ERP008771
tfap2a_tfap2c	DeTCT 3' tag	ZMP_phenotype_192_1_6	3-6 somites	ERS728054	ERP008771
tfap2a_tfap2c	DeTCT 3' tag	ZMP_phenotype_192_1_7	3-6 somites	ERS728055	ERP008771
tfap2a_tfap2c	DeTCT 3' tag	ZMP_phenotype_192_1_8	3-6 somites	ERS728056	ERP008771
tfap2a_tfap2c	DeTCT 3' tag	ZMP_phenotype_192_1_9	3-6 somites	ERS728057	ERP008771
tfap2a_tfap2c	DeTCT 3' tag	ZMP_phenotype_192_1_10	3-6 somites	ERS728058	ERP008771
tfap2a_tfap2c	DeTCT 3' tag	ZMP_phenotype_192_1_11	3-6 somites	ERS728059	ERP008771
tfap2a_tfap2c	DeTCT 3' tag	ZMP_phenotype_192_1_12	3-6 somites	ERS728060	ERP008771
tfap2a_tfap2c	DeTCT 3' tag	ZMP_phenotype_192_1_13	3-6 somites	ERS728061	ERP008771
tfap2a_tfap2c	DeTCT 3' tag	ZMP_phenotype_192_1_14	3-6 somites	ERS728062	ERP008771
tfap2a_tfap2c	DeTCT 3' tag	ZMP_phenotype_192_1_15	3-6 somites	ERS728063	ERP008771
tfap2a_tfap2c	DeTCT 3' tag	ZMP_phenotype_192_1_16	3-6 somites	ERS728064	ERP008771
tfap2a_tfap2c	DeTCT 3' tag	ZMP_phenotype_192_1_17	3-6 somites	ERS728065	ERP008771
tfap2a_tfap2c	DeTCT 3' tag	ZMP_phenotype_192_1_18	3-6 somites	ERS728066	ERP008771
tfap2a_tfap2c	DeTCT 3' tag	ZMP_phenotype_192_1_19	3-6 somites	ERS728067	ERP008771
tfap2a_tfap2c	DeTCT 3' tag	ZMP_phenotype_192_1_20	3-6 somites	ERS728068	ERP008771
tfap2a_tfap2c	DeTCT 3' tag	ZMP_phenotype_192_1_21	3-6 somites	ERS728069	ERP008771
tfap2a_tfap2c	DeTCT 3' tag	ZMP_phenotype_192_1_22	3-6 somites	ERS728070	ERP008771
tfap2a_tfap2c	DeTCT 3' tag	ZMP_phenotype_192_1_23	3-6 somites	ERS728071	ERP008771
tfap2a_tfap2c	DeTCT 3' tag	ZMP_phenotype_192_1_24	3-6 somites	ERS728072	ERP008771
tfap2a_tfap2c	DeTCT 3' tag	ZMP_phenotype_192_1_25	3-6 somites	ERS728073	ERP008771
tfap2a_tfap2c	DeTCT 3' tag	ZMP_phenotype_192_1_26	3-6 somites	ERS728074	ERP008771
tfap2a_tfap2c	DeTCT 3' tag	ZMP_phenotype_192_1_27	3-6 somites	ERS728075	ERP008771
tfap2a_tfap2c	DeTCT 3' tag	ZMP_phenotype_192_1_28	3-6 somites	ERS728076	ERP008771
tfap2a_tfap2c	DeTCT 3' tag	ZMP_phenotype_192_1_29	3-6 somites	ERS728077	ERP008771
tfap2a_tfap2c	DeTCT 3' tag	ZMP_phenotype_192_1_30	3-6 somites	ERS728078	ERP008771
tfap2a_tfap2c	DeTCT 3' tag	ZMP_phenotype_192_1_31	3-6 somites	ERS728079	ERP008771
tfap2a_tfap2c	DeTCT 3' tag	ZMP_phenotype_192_1_32	3-6 somites	ERS728080	ERP008771
tfap2a_tfap2c	DeTCT 3' tag	ZMP_phenotype_192_1_33	3-6 somites	ERS728081	ERP008771
tfap2a_tfap2c	DeTCT 3' tag	ZMP_phenotype_192_1_34	3-6 somites	ERS728082	ERP008771
tfap2a_tfap2c	DeTCT 3' tag	ZMP_phenotype_192_1_35	3-6 somites	ERS728083	ERP008771
tfap2a_tfap2c	DeTCT 3' tag	ZMP_phenotype_192_1_36	3-6 somites	ERS728084	ERP008771
tfap2a_tfap2c	DeTCT 3' tag	ZMP_phenotype_192_1_37	3-6 somites	ERS728085	ERP008771
tfap2a_tfap2c	DeTCT 3' tag	ZMP_phenotype_192_1_38	3-6 somites	ERS728086	ERP008771
tfap2a_tfap2c	DeTCT 3' tag	ZMP_phenotype_192_1_39	3-6 somites	ERS728087	ERP008771
tfap2a_tfap2c	DeTCT 3' tag	ZMP_phenotype_192_1_40	3-6 somites	ERS728088	ERP008771
tfap2a_tfap2c	DeTCT 3' tag	ZMP_phenotype_192_1_41	3-6 somites	ERS728089	ERP008771
tfap2a_tfap2c	DeTCT 3' tag	ZMP_phenotype_192_1_42	3-6 somites	ERS728090	ERP008771
tfap2a_tfap2c	DeTCT 3' tag	ZMP_phenotype_192_1_43	3-6 somites	ERS728091	ERP008771
tfap2a_tfap2c	DeTCT 3' tag	ZMP_phenotype_192_1_44	3-6 somites	ERS728092	ERP008771
tfap2a_tfap2c	DeTCT 3' tag	ZMP_phenotype_192_1_45	3-6 somites	ERS728093	ERP008771
tfap2a_tfap2c	DeTCT 3' tag	ZMP_phenotype_192_1_46	3-6 somites	ERS728094	ERP008771
tfap2a_tfap2c	DeTCT 3' tag	ZMP_phenotype_192_1_47	3-6 somites	ERS728095	ERP008771
tfap2a_tfap2c	DeTCT 3' tag	ZMP_phenotype_192_1_48	3-6 somites	ERS728096	ERP008771
tfap2a_tfap2c	DeTCT 3' tag	ZMP_phenotype_192_1_49	3-6 somites	ERS728097	ERP008771
tfap2a_tfap2c	DeTCT 3' tag	ZMP_phenotype_192_1_50	3-6 somites	ERS728098	ERP008771
tfap2a_tfap2c	DeTCT 3' tag	ZMP_phenotype_192_1_51	3-6 somites	ERS728099	ERP008771
tfap2a_tfap2c	DeTCT 3' tag	ZMP_phenotype_192_1_52	3-6 somites	ERS728100	ERP008771
tfap2a_tfap2c	DeTCT 3' tag	ZMP_phenotype_192_1_53	3-6 somites	ERS728101	ERP008771
tfap2a_tfap2c	DeTCT 3' tag	ZMP_phenotype_192_1_54	3-6 somites	ERS728102	ERP008771
tfap2a_tfap2c	DeTCT 3' tag	ZMP_phenotype_192_1_55	3-6 somites	ERS728103	ERP008771
tfap2a_tfap2c	DeTCT 3' tag	ZMP_phenotype_192_1_56	3-6 somites	ERS728104	ERP008771
tfap2a_tfap2c	DeTCT 3' tag	ZMP_phenotype_192_1_57	3-6 somites	ERS728105	ERP008771
tfap2a_tfap2c	DeTCT 3' tag	ZMP_phenotype_192_1_58	3-6 somites	ERS728106	ERP008771
tfap2a_tfap2c	DeTCT 3' tag	ZMP_phenotype_192_1_59	3-6 somites	ERS728107	ERP008771
tfap2a_tfap2c	DeTCT 3' tag	ZMP_phenotype_192_1_60	3-6 somites	ERS728108	ERP008771
tfap2a_tfap2c	DeTCT 3' tag	ZMP_phenotype_192_1_61	3-6 somites	ERS728109	ERP008771
tfap2a_tfap2c	DeTCT 3' tag	ZMP_phenotype_192_1_62	3-6 somites	ERS728110	ERP008771
tfap2a_tfap2c	DeTCT 3' tag	ZMP_phenotype_192_1_63	3-6 somites	ERS728111	ERP008771
tfap2a_tfap2c	DeTCT 3' tag	ZMP_phenotype_192_1_64	3-6 somites	ERS728112	ERP008771
tfap2a_tfap2c	DeTCT 3' tag	ZMP_phenotype_192_1_65	3-6 somites	ERS728113	ERP008771
tfap2a_tfap2c	DeTCT 3' tag	ZMP_phenotype_192_1_66	3-6 somites	ERS728114	ERP008771
tfap2a_tfap2c	DeTCT 3' tag	ZMP_phenotype_192_1_67	3-6 somites	ERS728115	ERP008771
tfap2a_tfap2c	DeTCT 3' tag	ZMP_phenotype_192_1_68	3-6 somites	ERS728116	ERP008771
tfap2a_tfap2c	DeTCT 3' tag	ZMP_phenotype_192_1_69	3-6 somites	ERS728117	ERP008771
tfap2a_tfap2c	DeTCT 3' tag	ZMP_phenotype_192_1_70	3-6 somites	ERS728118	ERP008771
tfap2a_tfap2c	DeTCT 3' tag	ZMP_phenotype_192_1_71	3-6 somites	ERS728119	ERP008771
tfap2a_tfap2c	DeTCT 3' tag	ZMP_phenotype_192_1_72	3-6 somites	ERS728120	ERP008771
tfap2a_tfap2c	DeTCT 3' tag	ZMP_phenotype_192_1_73	3-6 somites	ERS728121	ERP008771
tfap2a_tfap2c	DeTCT 3' tag	ZMP_phenotype_192_1_74	3-6 somites	ERS728122	ERP008771
tfap2a_tfap2c	DeTCT 3' tag	ZMP_phenotype_192_1_75	3-6 somites	ERS728123	ERP008771
tfap2a_tfap2c	DeTCT 3' tag	ZMP_phenotype_192_1_76	3-6 somites	ERS728124	ERP008771
tfap2a_tfap2c	DeTCT 3' tag	ZMP_phenotype_192_1_77	3-6 somites	ERS728125	ERP008771
tfap2a_tfap2c	DeTCT 3' tag	ZMP_phenotype_192_1_78	3-6 somites	ERS728126	ERP008771
tfap2a_tfap2c	DeTCT 3' tag	ZMP_phenotype_192_1_79	3-6 somites	ERS728127	ERP008771
tfap2a_tfap2c	DeTCT 3' tag	ZMP_phenotype_192_1_80	3-6 somites	ERS728128	ERP008771
tfap2a_tfap2c	DeTCT 3' tag	ZMP_phenotype_192_1_81	3-6 somites	ERS728129	ERP008771
tfap2a_tfap2c	DeTCT 3' tag	ZMP_phenotype_192_1_82	3-6 somites	ERS728130	ERP008771
tfap2a_tfap2c	DeTCT 3' tag	ZMP_phenotype_192_1_83	3-6 somites	ERS728131	ERP008771
tfap2a_tfap2c	DeTCT 3' tag	ZMP_phenotype_192_1_84	3-6 somites	ERS728132	ERP008771
tfap2a_tfap2c	DeTCT 3' tag	ZMP_phenotype_192_1_85	3-6 somites	ERS728133	ERP008771
tfap2a_tfap2c	DeTCT 3' tag	ZMP_phenotype_192_1_86	3-6 somites	ERS728134	ERP008771
tfap2a_tfap2c	DeTCT 3' tag	ZMP_phenotype_192_1_87	3-6 somites	ERS728135	ERP008771
tfap2a_tfap2c	DeTCT 3' tag	ZMP_phenotype_192_1_88	3-6 somites	ERS728136	ERP008771
tfap2a_tfap2c	DeTCT 3' tag	ZMP_phenotype_192_1_89	3-6 somites	ERS728137	ERP008771
tfap2a_tfap2c	DeTCT 3' tag	ZMP_phenotype_192_1_90	3-6 somites	ERS728138	ERP008771
tfap2a_tfap2c	DeTCT 3' tag	zmp_ph238_1_1_C07	15 somites	ERS1022157	ERP008771
tfap2a_tfap2c	DeTCT 3' tag	zmp_ph238_1_1_E03	15 somites	ERS1022158	ERP008771
tfap2a_tfap2c	DeTCT 3' tag	zmp_ph238_1_1_E08	15 somites	ERS1022159	ERP008771
tfap2a_tfap2c	DeTCT 3' tag	zmp_ph238_1_1_E12	15 somites	ERS1022160	ERP008771
tfap2a_tfap2c	DeTCT 3' tag	zmp_ph238_1_1_F02	15 somites	ERS1022161	ERP008771
tfap2a_tfap2c	DeTCT 3' tag	zmp_ph238_2_1_A10	15 somites	ERS1022162	ERP008771
tfap2a_tfap2c	DeTCT 3' tag	zmp_ph238_2_1_C04	15 somites	ERS1022163	ERP008771
tfap2a_tfap2c	DeTCT 3' tag	zmp_ph238_2_1_C11	15 somites	ERS1022164	ERP008771
tfap2a_tfap2c	DeTCT 3' tag	zmp_ph238_2_2_G09	15 somites	ERS1022165	ERP008771
tfap2a_tfap2c	DeTCT 3' tag	zmp_ph238_2_2_H04	15 somites	ERS1022166	ERP008771
tfap2a_tfap2c	DeTCT 3' tag	zmp_ph238_1_1_D01	15 somites	ERS1022167	ERP008771
tfap2a_tfap2c	DeTCT 3' tag	zmp_ph238_1_1_D02	15 somites	ERS1022168	ERP008771
tfap2a_tfap2c	DeTCT 3' tag	zmp_ph238_1_1_D05	15 somites	ERS1022169	ERP008771
tfap2a_tfap2c	DeTCT 3' tag	zmp_ph238_1_1_F05	15 somites	ERS1022170	ERP008771
tfap2a_tfap2c	DeTCT 3' tag	zmp_ph238_1_1_F06	15 somites	ERS1022171	ERP008771
tfap2a_tfap2c	DeTCT 3' tag	zmp_ph238_2_1_A02	15 somites	ERS1022172	ERP008771
tfap2a_tfap2c	DeTCT 3' tag	zmp_ph238_2_1_A07	15 somites	ERS1022173	ERP008771
tfap2a_tfap2c	DeTCT 3' tag	zmp_ph238_2_1_B03	15 somites	ERS1022174	ERP008771
tfap2a_tfap2c	DeTCT 3' tag	zmp_ph238_2_1_B10	15 somites	ERS1022175	ERP008771
tfap2a_tfap2c	DeTCT 3' tag	zmp_ph238_2_1_B11	15 somites	ERS1022176	ERP008771
tfap2a_tfap2c	DeTCT 3' tag	zmp_ph238_1_1_A01	15 somites	ERS1022177	ERP008771
tfap2a_tfap2c	DeTCT 3' tag	zmp_ph238_1_1_C03	15 somites	ERS1022178	ERP008771
tfap2a_tfap2c	DeTCT 3' tag	zmp_ph238_1_1_C11	15 somites	ERS1022179	ERP008771
tfap2a_tfap2c	DeTCT 3' tag	zmp_ph238_1_1_G01	15 somites	ERS1022180	ERP008771
tfap2a_tfap2c	DeTCT 3' tag	zmp_ph238_1_1_G02	15 somites	ERS1022181	ERP008771
tfap2a_tfap2c	DeTCT 3' tag	zmp_ph238_2_1_A11	15 somites	ERS1022182	ERP008771
tfap2a_tfap2c	DeTCT 3' tag	zmp_ph238_2_1_B08	15 somites	ERS1022183	ERP008771
tfap2a_tfap2c	DeTCT 3' tag	zmp_ph238_1_1_A04	15 somites	ERS1022184	ERP008771
tfap2a_tfap2c	DeTCT 3' tag	zmp_ph238_1_1_B02	15 somites	ERS1022185	ERP008771
tfap2a_tfap2c	DeTCT 3' tag	zmp_ph238_1_1_B07	15 somites	ERS1022186	ERP008771
tfap2a_tfap2c	DeTCT 3' tag	zmp_ph238_1_1_B12	15 somites	ERS1022187	ERP008771
tfap2a_tfap2c	DeTCT 3' tag	zmp_ph238_1_1_C06	15 somites	ERS1022188	ERP008771
tfap2a_tfap2c	DeTCT 3' tag	zmp_ph238_2_1_B01	15 somites	ERS1022189	ERP008771
tfap2a_tfap2c	DeTCT 3' tag	zmp_ph238_2_1_B04	15 somites	ERS1022190	ERP008771
tfap2a_tfap2c	DeTCT 3' tag	zmp_ph238_2_1_D01	15 somites	ERS1022191	ERP008771
tfap2a_tfap2c	DeTCT 3' tag	zmp_ph238_2_1_E01	15 somites	ERS1022192	ERP008771
tfap2a_tfap2c	DeTCT 3' tag	zmp_ph238_2_1_E03	15 somites	ERS1022193	ERP008771
tfap2a_tfap2c	DeTCT 3' tag	zmp_ph238_1_1_A08	15 somites	ERS1022194	ERP008771
tfap2a_tfap2c	DeTCT 3' tag	zmp_ph238_1_1_A12	15 somites	ERS1022195	ERP008771
tfap2a_tfap2c	DeTCT 3' tag	zmp_ph238_1_1_B01	15 somites	ERS1022196	ERP008771
tfap2a_tfap2c	DeTCT 3' tag	zmp_ph238_1_1_B04	15 somites	ERS1022197	ERP008771
tfap2a_tfap2c	DeTCT 3' tag	zmp_ph238_1_1_B05	15 somites	ERS1022198	ERP008771
tfap2a_tfap2c	DeTCT 3' tag	zmp_ph238_2_1_A01	15 somites	ERS1022199	ERP008771
tfap2a_tfap2c	DeTCT 3' tag	zmp_ph238_2_1_A05	15 somites	ERS1022200	ERP008771
tfap2a_tfap2c	DeTCT 3' tag	zmp_ph238_2_1_A09	15 somites	ERS1022201	ERP008771
tfap2a_tfap2c	DeTCT 3' tag	zmp_ph238_2_1_B07	15 somites	ERS1022202	ERP008771
tfap2a_tfap2c	DeTCT 3' tag	zmp_ph238_2_1_B09	15 somites	ERS1022203	ERP008771
tfap2a_tfap2c	DeTCT 3' tag	zmp_ph238_1_1_A07	15 somites	ERS1022204	ERP008771
tfap2a_tfap2c	DeTCT 3' tag	zmp_ph238_1_1_B08	15 somites	ERS1022205	ERP008771
tfap2a_tfap2c	DeTCT 3' tag	zmp_ph238_1_1_B09	15 somites	ERS1022206	ERP008771
tfap2a_tfap2c	DeTCT 3' tag	zmp_ph238_1_1_C02	15 somites	ERS1022207	ERP008771
tfap2a_tfap2c	DeTCT 3' tag	zmp_ph238_1_1_C08	15 somites	ERS1022208	ERP008771
tfap2a_tfap2c	DeTCT 3' tag	zmp_ph238_2_1_C03	15 somites	ERS1022209	ERP008771
tfap2a_tfap2c	DeTCT 3' tag	zmp_ph238_2_1_C12	15 somites	ERS1022210	ERP008771
tfap2a_tfap2c	DeTCT 3' tag	zmp_ph238_2_1_D06	15 somites	ERS1022211	ERP008771
tfap2a_tfap2c	DeTCT 3' tag	zmp_ph238_2_1_D09	15 somites	ERS1022212	ERP008771
tfap2a_tfap2c	DeTCT 3' tag	zmp_ph238_2_1_D11	15 somites	ERS1022213	ERP008771
tfap2a_tfap2c	DeTCT 3' tag	zmp_ph238_1_1_A05	15 somites	ERS1022214	ERP008771
tfap2a_tfap2c	DeTCT 3' tag	zmp_ph238_1_1_A06	15 somites	ERS1022215	ERP008771
tfap2a_tfap2c	DeTCT 3' tag	zmp_ph238_1_1_A09	15 somites	ERS1022216	ERP008771
tfap2a_tfap2c	DeTCT 3' tag	zmp_ph238_1_1_B10	15 somites	ERS1022217	ERP008771
tfap2a_tfap2c	DeTCT 3' tag	zmp_ph238_1_1_C05	15 somites	ERS1022218	ERP008771
tfap2a_tfap2c	DeTCT 3' tag	zmp_ph238_2_1_A08	15 somites	ERS1022219	ERP008771
tfap2a_tfap2c	DeTCT 3' tag	zmp_ph238_2_1_B02	15 somites	ERS1022220	ERP008771
tfap2a_tfap2c	DeTCT 3' tag	zmp_ph238_2_1_B05	15 somites	ERS1022221	ERP008771
tfap2a_tfap2c	DeTCT 3' tag	zmp_ph238_2_1_E11	15 somites	ERS1022222	ERP008771
tfap2a_tfap2c	DeTCT 3' tag	zmp_ph238_2_2_H10	15 somites	ERS1022223	ERP008771
tfap2a_tfap2c	DeTCT 3' tag	zmp_ph238_1_1_A10	15 somites	ERS1022224	ERP008771
tfap2a_tfap2c	DeTCT 3' tag	zmp_ph238_1_1_B06	15 somites	ERS1022225	ERP008771
tfap2a_tfap2c	DeTCT 3' tag	zmp_ph238_1_1_D03	15 somites	ERS1022226	ERP008771
tfap2a_tfap2c	DeTCT 3' tag	zmp_ph238_1_1_E02	15 somites	ERS1022227	ERP008771
tfap2a_tfap2c	DeTCT 3' tag	zmp_ph238_1_1_G08	15 somites	ERS1022228	ERP008771
tfap2a_tfap2c	DeTCT 3' tag	zmp_ph238_2_1_A04	15 somites	ERS1022229	ERP008771
tfap2a_tfap2c	DeTCT 3' tag	zmp_ph238_2_1_A06	15 somites	ERS1022230	ERP008771
tfap2a_tfap2c	DeTCT 3' tag	zmp_ph238_2_1_B06	15 somites	ERS1022231	ERP008771
tfap2a_tfap2c	DeTCT 3' tag	zmp_ph238_2_1_C01	15 somites	ERS1022232	ERP008771
tfap2a_tfap2c	DeTCT 3' tag	zmp_ph238_2_1_F09	15 somites	ERS1022233	ERP008771
tfap2a_tfap2c	DeTCT 3' tag	zmp_ph238_1_1_A03	15 somites	ERS1022234	ERP008771
tfap2a_tfap2c	DeTCT 3' tag	zmp_ph238_1_1_A11	15 somites	ERS1022235	ERP008771
tfap2a_tfap2c	DeTCT 3' tag	zmp_ph238_1_1_B03	15 somites	ERS1022236	ERP008771
tfap2a_tfap2c	DeTCT 3' tag	zmp_ph238_1_1_D07	15 somites	ERS1022237	ERP008771
tfap2a_tfap2c	DeTCT 3' tag	zmp_ph238_1_1_E06	15 somites	ERS1022238	ERP008771
tfap2a_tfap2c	DeTCT 3' tag	zmp_ph238_2_1_A03	15 somites	ERS1022239	ERP008771
tfap2a_tfap2c	DeTCT 3' tag	zmp_ph238_2_1_C02	15 somites	ERS1022240	ERP008771
tfap2a_tfap2c	DeTCT 3' tag	zmp_ph238_2_1_D03	15 somites	ERS1022241	ERP008771
tfap2a_tfap2c	DeTCT 3' tag	zmp_ph238_2_2_G05	15 somites	ERS1022242	ERP008771
tfap2a_tfap2c	DeTCT 3' tag	zmp_ph238_2_2_H02	15 somites	ERS1022243	ERP008771
tfap2a_tfap2c	DeTCT 3' tag	ZMP_phenotype_250_1_1	24 hpf	ERS1138373	ERP008771
tfap2a_tfap2c	DeTCT 3' tag	ZMP_phenotype_250_1_2	24 hpf	ERS1138374	ERP008771
tfap2a_tfap2c	DeTCT 3' tag	ZMP_phenotype_250_1_3	24 hpf	ERS1138375	ERP008771
tfap2a_tfap2c	DeTCT 3' tag	ZMP_phenotype_250_1_4	24 hpf	ERS1138376	ERP008771
tfap2a_tfap2c	DeTCT 3' tag	ZMP_phenotype_250_1_5	24 hpf	ERS1138377	ERP008771
tfap2a_tfap2c	DeTCT 3' tag	ZMP_phenotype_250_1_6	24 hpf	ERS1138378	ERP008771
tfap2a_tfap2c	DeTCT 3' tag	ZMP_phenotype_250_1_7	24 hpf	ERS1138379	ERP008771
tfap2a_tfap2c	DeTCT 3' tag	ZMP_phenotype_250_1_8	24 hpf	ERS1138380	ERP008771
tfap2a_tfap2c	DeTCT 3' tag	ZMP_phenotype_250_1_9	24 hpf	ERS1138381	ERP008771
tfap2a_tfap2c	DeTCT 3' tag	ZMP_phenotype_250_1_10	24 hpf	ERS1138382	ERP008771
tfap2a_tfap2c	DeTCT 3' tag	ZMP_phenotype_250_1_11	24 hpf	ERS1138383	ERP008771
tfap2a_tfap2c	DeTCT 3' tag	ZMP_phenotype_250_1_12	24 hpf	ERS1138384	ERP008771
tfap2a_tfap2c	DeTCT 3' tag	ZMP_phenotype_250_1_13	24 hpf	ERS1138385	ERP008771
tfap2a_tfap2c	DeTCT 3' tag	ZMP_phenotype_250_1_14	24 hpf	ERS1138386	ERP008771
tfap2a_tfap2c	DeTCT 3' tag	ZMP_phenotype_250_1_15	24 hpf	ERS1138387	ERP008771
tfap2a_tfap2c	DeTCT 3' tag	ZMP_phenotype_250_1_16	24 hpf	ERS1138388	ERP008771
tfap2a_tfap2c	DeTCT 3' tag	ZMP_phenotype_250_1_17	24 hpf	ERS1138389	ERP008771
tfap2a_tfap2c	DeTCT 3' tag	ZMP_phenotype_250_1_18	24 hpf	ERS1138390	ERP008771
tfap2a_tfap2c	DeTCT 3' tag	ZMP_phenotype_250_1_19	24 hpf	ERS1138391	ERP008771
tfap2a_tfap2c	DeTCT 3' tag	ZMP_phenotype_250_1_20	24 hpf	ERS1138392	ERP008771
tfap2a_tfap2c	DeTCT 3' tag	ZMP_phenotype_250_1_21	24 hpf	ERS1138393	ERP008771
tfap2a_tfap2c	DeTCT 3' tag	ZMP_phenotype_250_1_22	24 hpf	ERS1138394	ERP008771
tfap2a_tfap2c	DeTCT 3' tag	ZMP_phenotype_250_1_23	24 hpf	ERS1138395	ERP008771
tfap2a_tfap2c	DeTCT 3' tag	ZMP_phenotype_250_1_24	24 hpf	ERS1138396	ERP008771
tfap2a_tfap2c	DeTCT 3' tag	ZMP_phenotype_250_1_25	24 hpf	ERS1138397	ERP008771
tfap2a_tfap2c	DeTCT 3' tag	ZMP_phenotype_250_1_26	24 hpf	ERS1138398	ERP008771
tfap2a_tfap2c	DeTCT 3' tag	ZMP_phenotype_250_1_27	24 hpf	ERS1138399	ERP008771
tfap2a_tfap2c	DeTCT 3' tag	ZMP_phenotype_250_1_28	24 hpf	ERS1138400	ERP008771
tfap2a_tfap2c	DeTCT 3' tag	ZMP_phenotype_250_1_29	24 hpf	ERS1138401	ERP008771
tfap2a_tfap2c	DeTCT 3' tag	ZMP_phenotype_250_1_30	24 hpf	ERS1138402	ERP008771
tfap2a_tfap2c	DeTCT 3' tag	ZMP_phenotype_250_1_31	24 hpf	ERS1138403	ERP008771
tfap2a_tfap2c	DeTCT 3' tag	ZMP_phenotype_250_1_32	24 hpf	ERS1138404	ERP008771
tfap2a_tfap2c	DeTCT 3' tag	ZMP_phenotype_250_1_33	24 hpf	ERS1138405	ERP008771
tfap2a_tfap2c	DeTCT 3' tag	ZMP_phenotype_250_1_34	24 hpf	ERS1138406	ERP008771
tfap2a_tfap2c	DeTCT 3' tag	ZMP_phenotype_250_1_35	24 hpf	ERS1138407	ERP008771
tfap2a_tfap2c	DeTCT 3' tag	ZMP_phenotype_250_1_36	24 hpf	ERS1138408	ERP008771
tfap2a_tfap2c	DeTCT 3' tag	ZMP_phenotype_250_1_37	24 hpf	ERS1138409	ERP008771
tfap2a_tfap2c	DeTCT 3' tag	ZMP_phenotype_250_1_38	24 hpf	ERS1138410	ERP008771
tfap2a_tfap2c	DeTCT 3' tag	ZMP_phenotype_250_1_39	24 hpf	ERS1138411	ERP008771
tfap2a_tfap2c	DeTCT 3' tag	ZMP_phenotype_250_1_40	24 hpf	ERS1138412	ERP008771
tfap2a_tfap2c	DeTCT 3' tag	ZMP_phenotype_250_1_41	24 hpf	ERS1138413	ERP008771
tfap2a_tfap2c	DeTCT 3' tag	ZMP_phenotype_250_1_42	24 hpf	ERS1138414	ERP008771
tfap2a_tfap2c	DeTCT 3' tag	ZMP_phenotype_250_1_43	24 hpf	ERS1138415	ERP008771
tfap2a_tfap2c	DeTCT 3' tag	ZMP_phenotype_250_1_44	24 hpf	ERS1138416	ERP008771
tfap2a_tfap2c	DeTCT 3' tag	ZMP_phenotype_250_1_45	24 hpf	ERS1138417	ERP008771
tfap2a_tfap2c	DeTCT 3' tag	ZMP_phenotype_250_1_46	24 hpf	ERS1138418	ERP008771
tfap2a_tfap2c	DeTCT 3' tag	ZMP_phenotype_250_1_47	24 hpf	ERS1138419	ERP008771
tfap2a_tfap2c	DeTCT 3' tag	ZMP_phenotype_250_1_48	24 hpf	ERS1138420	ERP008771
tfap2a_tfap2c	DeTCT 3' tag	ZMP_phenotype_250_1_49	24 hpf	ERS1138421	ERP008771
tfap2a_tfap2c	DeTCT 3' tag	ZMP_phenotype_250_1_50	24 hpf	ERS1138422	ERP008771
tfap2a_tfap2c	DeTCT 3' tag	ZMP_phenotype_250_1_51	24 hpf	ERS1138423	ERP008771
tfap2a_tfap2c	DeTCT 3' tag	ZMP_phenotype_250_1_52	24 hpf	ERS1138424	ERP008771
tfap2a_tfap2c	DeTCT 3' tag	ZMP_phenotype_250_1_53	24 hpf	ERS1138425	ERP008771
tfap2a_tfap2c	DeTCT 3' tag	ZMP_phenotype_250_1_54	24 hpf	ERS1138426	ERP008771
tfap2a_tfap2c	DeTCT 3' tag	ZMP_phenotype_250_1_55	24 hpf	ERS1138427	ERP008771
tfap2a_tfap2c	DeTCT 3' tag	ZMP_phenotype_250_1_56	24 hpf	ERS1138428	ERP008771
tfap2a_tfap2c	DeTCT 3' tag	ZMP_phenotype_250_1_57	24 hpf	ERS1138429	ERP008771
tfap2a_tfap2c	DeTCT 3' tag	ZMP_phenotype_250_1_58	24 hpf	ERS1138430	ERP008771
tfap2a_tfap2c	DeTCT 3' tag	ZMP_phenotype_250_1_59	24 hpf	ERS1138431	ERP008771
tfap2a_tfap2c	DeTCT 3' tag	ZMP_phenotype_250_1_60	24 hpf	ERS1138432	ERP008771
tfap2a_tfap2c	DeTCT 3' tag	ZMP_phenotype_250_1_61	24 hpf	ERS1138433	ERP008771
tfap2a_tfap2c	DeTCT 3' tag	ZMP_phenotype_250_1_62	24 hpf	ERS1138434	ERP008771
tfap2a_tfap2c	DeTCT 3' tag	ZMP_phenotype_250_1_63	24 hpf	ERS1138435	ERP008771
tfap2a_tfap2c	DeTCT 3' tag	ZMP_phenotype_250_1_64	24 hpf	ERS1138436	ERP008771
tfap2a_tfap2c	DeTCT 3' tag	ZMP_phenotype_250_1_65	24 hpf	ERS1138437	ERP008771
tfap2a_tfap2c	DeTCT 3' tag	ZMP_phenotype_250_1_66	24 hpf	ERS1138438	ERP008771
tfap2a_tfap2c	DeTCT 3' tag	ZMP_phenotype_250_1_67	24 hpf	ERS1138439	ERP008771
tfap2a_tfap2c	DeTCT 3' tag	ZMP_phenotype_250_1_68	24 hpf	ERS1138440	ERP008771
tfap2a_tfap2c	DeTCT 3' tag	ZMP_phenotype_250_1_69	24 hpf	ERS1138441	ERP008771
tfap2a_tfap2c	DeTCT 3' tag	ZMP_phenotype_250_1_70	24 hpf	ERS1138442	ERP008771
tfap2a_tfap2c	DeTCT 3' tag	ZMP_phenotype_250_1_71	24 hpf	ERS1138443	ERP008771
tfap2a_tfap2c	DeTCT 3' tag	ZMP_phenotype_250_1_72	24 hpf	ERS1138444	ERP008771
tfap2a_tfap2c	DeTCT 3' tag	ZMP_phenotype_250_1_73	24 hpf	ERS1138445	ERP008771
tfap2a_tfap2c	DeTCT 3' tag	ZMP_phenotype_250_1_74	24 hpf	ERS1138446	ERP008771
tfap2a_tfap2c	DeTCT 3' tag	ZMP_phenotype_250_1_75	24 hpf	ERS1138447	ERP008771
tfap2a_tfap2c	DeTCT 3' tag	ZMP_phenotype_250_1_76	24 hpf	ERS1138448	ERP008771
tfap2a_tfap2c	DeTCT 3' tag	ZMP_phenotype_250_1_77	24 hpf	ERS1138449	ERP008771
tfap2a_tfap2c	DeTCT 3' tag	ZMP_phenotype_250_1_78	24 hpf	ERS1138450	ERP008771
tfap2a_tfap2c	DeTCT 3' tag	ZMP_phenotype_250_1_79	24 hpf	ERS1138451	ERP008771
tfap2a_tfap2c	DeTCT 3' tag	ZMP_phenotype_250_1_80	24 hpf	ERS1138452	ERP008771
tfap2a_tfap2c	DeTCT 3' tag	ZMP_phenotype_250_1_81	24 hpf	ERS1138453	ERP008771
tfap2a_tfap2c	DeTCT 3' tag	ZMP_phenotype_250_1_82	24 hpf	ERS1138454	ERP008771
tfap2a_tfap2c	DeTCT 3' tag	ZMP_phenotype_250_1_83	24 hpf	ERS1138455	ERP008771
tfap2a_tfap2c	DeTCT 3' tag	ZMP_phenotype_250_1_84	24 hpf	ERS1138456	ERP008771
tfap2a_tfap2c	DeTCT 3' tag	ZMP_phenotype_250_1_85	24 hpf	ERS1138457	ERP008771
tfap2a_tfap2c	DeTCT 3' tag	ZMP_phenotype_250_1_86	24 hpf	ERS1138458	ERP008771
tfap2a_tfap2c	DeTCT 3' tag	ZMP_phenotype_250_1_87	24 hpf	ERS1138459	ERP008771
tfap2a_tfap2c	DeTCT 3' tag	ZMP_phenotype_250_1_88	24 hpf	ERS1138460	ERP008771
tfap2a_tfap2c	DeTCT 3' tag	ZMP_phenotype_250_1_89	24 hpf	ERS1138461	ERP008771
yap1	DeTCT 3' tag	ZMP_phenotype_234_1_1	24 hpf	ERS1023342	ERP008771
yap1	DeTCT 3' tag	ZMP_phenotype_234_1_2	24 hpf	ERS1023343	ERP008771
yap1	DeTCT 3' tag	ZMP_phenotype_234_1_3	24 hpf	ERS1023344	ERP008771
yap1	DeTCT 3' tag	ZMP_phenotype_234_1_4	24 hpf	ERS1023345	ERP008771
yap1	DeTCT 3' tag	ZMP_phenotype_234_1_5	24 hpf	ERS1023346	ERP008771
yap1	DeTCT 3' tag	ZMP_phenotype_234_1_6	24 hpf	ERS1023347	ERP008771
yap1	DeTCT 3' tag	ZMP_phenotype_234_1_7	24 hpf	ERS1023348	ERP008771
yap1	DeTCT 3' tag	ZMP_phenotype_234_1_8	24 hpf	ERS1023349	ERP008771
yap1	DeTCT 3' tag	ZMP_phenotype_234_1_9	24 hpf	ERS1023350	ERP008771
yap1	DeTCT 3' tag	ZMP_phenotype_234_1_10	24 hpf	ERS1023351	ERP008771
yap1	DeTCT 3' tag	ZMP_phenotype_234_1_11	24 hpf	ERS1023352	ERP008771
yap1	DeTCT 3' tag	ZMP_phenotype_234_1_12	24 hpf	ERS1023353	ERP008771
yap1	DeTCT 3' tag	ZMP_phenotype_234_1_13	24 hpf	ERS1023354	ERP008771
yap1	DeTCT 3' tag	ZMP_phenotype_234_1_14	24 hpf	ERS1023355	ERP008771
yap1	DeTCT 3' tag	ZMP_phenotype_234_1_15	24 hpf	ERS1023356	ERP008771
yap1	DeTCT 3' tag	ZMP_phenotype_234_1_16	24 hpf	ERS1023357	ERP008771
yap1	DeTCT 3' tag	ZMP_phenotype_234_1_17	24 hpf	ERS1023358	ERP008771
yap1	DeTCT 3' tag	ZMP_phenotype_234_1_18	24 hpf	ERS1023359	ERP008771
yap1	DeTCT 3' tag	ZMP_phenotype_234_1_19	24 hpf	ERS1023360	ERP008771
yap1	DeTCT 3' tag	ZMP_phenotype_234_1_20	24 hpf	ERS1023361	ERP008771
yap1	DeTCT 3' tag	ZMP_phenotype_234_1_21	24 hpf	ERS1023362	ERP008771
yap1	DeTCT 3' tag	ZMP_phenotype_234_1_22	24 hpf	ERS1023363	ERP008771
yap1	DeTCT 3' tag	ZMP_phenotype_234_1_23	24 hpf	ERS1023364	ERP008771
yap1	DeTCT 3' tag	ZMP_phenotype_234_1_24	24 hpf	ERS1023365	ERP008771
yap1	DeTCT 3' tag	ZMP_phenotype_235_1_1	15 somites	ERS1023366	ERP008771
yap1	DeTCT 3' tag	ZMP_phenotype_235_1_2	15 somites	ERS1023367	ERP008771
yap1	DeTCT 3' tag	ZMP_phenotype_235_1_3	15 somites	ERS1023368	ERP008771
yap1	DeTCT 3' tag	ZMP_phenotype_235_1_4	15 somites	ERS1023369	ERP008771
yap1	DeTCT 3' tag	ZMP_phenotype_235_1_5	15 somites	ERS1023370	ERP008771
yap1	DeTCT 3' tag	ZMP_phenotype_235_1_6	15 somites	ERS1023371	ERP008771
yap1	DeTCT 3' tag	ZMP_phenotype_235_1_7	15 somites	ERS1023372	ERP008771
yap1	DeTCT 3' tag	ZMP_phenotype_235_1_8	15 somites	ERS1023373	ERP008771
yap1	DeTCT 3' tag	ZMP_phenotype_235_1_9	15 somites	ERS1023374	ERP008771
yap1	DeTCT 3' tag	ZMP_phenotype_235_1_10	15 somites	ERS1023375	ERP008771
yap1	DeTCT 3' tag	ZMP_phenotype_235_1_11	15 somites	ERS1023376	ERP008771
yap1	DeTCT 3' tag	ZMP_phenotype_235_1_12	15 somites	ERS1023377	ERP008771
yap1	DeTCT 3' tag	ZMP_phenotype_235_1_13	15 somites	ERS1023378	ERP008771
yap1	DeTCT 3' tag	ZMP_phenotype_235_1_14	15 somites	ERS1023379	ERP008771
yap1	DeTCT 3' tag	ZMP_phenotype_235_1_15	15 somites	ERS1023380	ERP008771
yap1	DeTCT 3' tag	ZMP_phenotype_235_1_16	15 somites	ERS1023381	ERP008771
yap1	DeTCT 3' tag	ZMP_phenotype_235_1_17	15 somites	ERS1023382	ERP008771
yap1	DeTCT 3' tag	ZMP_phenotype_235_1_18	15 somites	ERS1023383	ERP008771
yap1	DeTCT 3' tag	ZMP_phenotype_235_1_19	15 somites	ERS1023384	ERP008771
yap1	DeTCT 3' tag	ZMP_phenotype_235_1_20	15 somites	ERS1023385	ERP008771
yap1	DeTCT 3' tag	ZMP_phenotype_235_1_21	15 somites	ERS1023386	ERP008771
yap1	DeTCT 3' tag	ZMP_phenotype_235_1_22	15 somites	ERS1023387	ERP008771
yap1	DeTCT 3' tag	ZMP_phenotype_235_1_23	15 somites	ERS1023388	ERP008771
yap1	DeTCT 3' tag	ZMP_phenotype_235_1_24	15 somites	ERS1023389	ERP008771
yap1	DeTCT 3' tag	ZMP_phenotype_239_1_1	4 somites	ERS1023390	ERP008771
yap1	DeTCT 3' tag	ZMP_phenotype_239_1_2	4 somites	ERS1023391	ERP008771
yap1	DeTCT 3' tag	ZMP_phenotype_239_1_3	4 somites	ERS1023392	ERP008771
yap1	DeTCT 3' tag	ZMP_phenotype_239_1_4	4 somites	ERS1023393	ERP008771
yap1	DeTCT 3' tag	ZMP_phenotype_239_1_5	4 somites	ERS1023394	ERP008771
yap1	DeTCT 3' tag	ZMP_phenotype_239_1_6	4 somites	ERS1023395	ERP008771
yap1	DeTCT 3' tag	ZMP_phenotype_239_1_7	4 somites	ERS1023396	ERP008771
yap1	DeTCT 3' tag	ZMP_phenotype_239_1_8	4 somites	ERS1023397	ERP008771
yap1	DeTCT 3' tag	ZMP_phenotype_239_1_9	4 somites	ERS1023398	ERP008771
yap1	DeTCT 3' tag	ZMP_phenotype_239_1_10	4 somites	ERS1023399	ERP008771
yap1	DeTCT 3' tag	ZMP_phenotype_239_1_11	4 somites	ERS1023400	ERP008771
yap1	DeTCT 3' tag	ZMP_phenotype_239_1_12	4 somites	ERS1023401	ERP008771
yap1	DeTCT 3' tag	ZMP_phenotype_239_1_13	4 somites	ERS1023402	ERP008771
yap1	DeTCT 3' tag	ZMP_phenotype_239_1_14	4 somites	ERS1023403	ERP008771
yap1	DeTCT 3' tag	ZMP_phenotype_239_1_15	4 somites	ERS1023404	ERP008771
yap1	DeTCT 3' tag	ZMP_phenotype_239_1_16	4 somites	ERS1023405	ERP008771
yap1	DeTCT 3' tag	ZMP_phenotype_239_1_17	4 somites	ERS1023406	ERP008771
yap1	DeTCT 3' tag	ZMP_phenotype_239_1_18	4 somites	ERS1023407	ERP008771
yap1	DeTCT 3' tag	ZMP_phenotype_239_1_19	4 somites	ERS1023408	ERP008771
yap1	DeTCT 3' tag	ZMP_phenotype_239_1_20	4 somites	ERS1023409	ERP008771
yap1	DeTCT 3' tag	ZMP_phenotype_239_1_21	4 somites	ERS1023410	ERP008771
yap1	DeTCT 3' tag	ZMP_phenotype_239_1_22	4 somites	ERS1023411	ERP008771
yap1	DeTCT 3' tag	ZMP_phenotype_239_1_23	4 somites	ERS1023412	ERP008771
yap1	DeTCT 3' tag	ZMP_phenotype_239_1_24	4 somites	ERS1023413	ERP008771
tfap2a_tfap2c	RNA-Seq	zmp_ph244_B11_plate3	15 somite	ERS1247798	ERP016321
tfap2a_tfap2c	RNA-Seq	zmp_ph244_D04_plate1	15 somite	ERS1372032	ERP016321
tfap2a_tfap2c	RNA-Seq	zmp_ph244_B05_plate2	15 somite	ERS1372033	ERP016321
tfap2a_tfap2c	RNA-Seq	zmp_ph244_D05_plate3	15 somite	ERS1372034	ERP016321
tfap2a_tfap2c	RNA-Seq	zmp_ph244_A08_plate3	15 somite	ERS1372035	ERP016321
tfap2a_tfap2c	RNA-Seq	zmp_ph244_A01_plate1	15 somite	ERS1372036	ERP016321
tfap2a_tfap2c	RNA-Seq	zmp_ph244_B08_plate1	15 somite	ERS1372037	ERP016321
tfap2a_tfap2c	RNA-Seq	zmp_ph244_A03_plate2	15 somite	ERS1372038	ERP016321
tfap2a_tfap2c	RNA-Seq	zmp_ph244_D07_plate1	15 somite	ERS1372039	ERP016321
tfap2a_tfap2c	RNA-Seq	zmp_ph244_B04_plate2	15 somite	ERS1372040	ERP016321
tfap2a_tfap2c	RNA-Seq	zmp_ph244_C03_plate1	15 somite	ERS1372041	ERP016321
tfap2a_tfap2c	RNA-Seq	zmp_ph244_A02_plate3	15 somite	ERS1372042	ERP016321
tfap2a_tfap2c	RNA-Seq	zmp_ph244_D06_plate2	15 somite	ERS1372043	ERP016321
tfap2a_tfap2c	RNA-Seq	zmp_ph244_A05_plate2	15 somite	ERS1372044	ERP016321
tfap2a_tfap2c	RNA-Seq	zmp_ph244_A06_plate2	15 somite	ERS1372045	ERP016321
tfap2a_tfap2c	RNA-Seq	zmp_ph244_D10_plate3	15 somite	ERS1372046	ERP016321
tfap2a_tfap2c	RNA-Seq	zmp_ph244_B06_plate2	15 somite	ERS1372047	ERP016321
tfap2a_tfap2c	RNA-Seq	zmp_ph244_A06_plate3	15 somite	ERS1372048	ERP016321
tfap2a_tfap2c	RNA-Seq	zmp_ph244_B11_plate1	15 somite	ERS1372049	ERP016321
tfap2a_tfap2c	RNA-Seq	zmp_ph244_F07_plate3	15 somite	ERS1372050	ERP016321
tfap2a_tfap2c	RNA-Seq	zmp_ph244_A04_plate3	15 somite	ERS1372051	ERP016321
tfap2a_tfap2c	RNA-Seq	zmp_ph244_G09_plate2	15 somite	ERS1372052	ERP016321
tfap2a_tfap2c	RNA-Seq	zmp_ph244_B01_plate1	15 somite	ERS1372053	ERP016321
tfap2a_tfap2c	RNA-Seq	zmp_ph244_A09_plate1	15 somite	ERS1372054	ERP016321
tfap2a_tfap2c	RNA-Seq	zmp_ph244_B05_plate1	15 somite	ERS1372055	ERP016321
tfap2a_tfap2c	RNA-Seq	zmp_ph244_B07_plate1	15 somite	ERS1372056	ERP016321
tfap2a_tfap2c	RNA-Seq	zmp_ph244_F04_plate3	15 somite	ERS1372057	ERP016321
tfap2a_tfap2c	RNA-Seq	zmp_ph244_D08_plate1	15 somite	ERS1372058	ERP016321
tfap2a_tfap2c	RNA-Seq	zmp_ph244_A03_plate1	15 somite	ERS1372059	ERP016321
tfap2a_tfap2c	RNA-Seq	zmp_ph244_C12_plate1	15 somite	ERS1372060	ERP016321
tfap2a_tfap2c	RNA-Seq	zmp_ph244_G08_plate1	15 somite	ERS1372061	ERP016321
tfap2a_tfap2c	RNA-Seq	zmp_ph244_C01_plate2	15 somite	ERS1372062	ERP016321
tfap2a_tfap2c	RNA-Seq	zmp_ph244_A04_plate2	15 somite	ERS1372063	ERP016321
tfap2a_tfap2c	RNA-Seq	zmp_ph244_A10_plate3	15 somite	ERS1372064	ERP016321
tfap2a_tfap2c	RNA-Seq	zmp_ph244_A03_plate3	15 somite	ERS1372065	ERP016321
tfap2a_tfap2c	RNA-Seq	zmp_ph244_A07_plate1	15 somite	ERS1372066	ERP016321
tfap2a_tfap2c	RNA-Seq	zmp_ph244_B04_plate1	15 somite	ERS1372067	ERP016321
tfap2a_tfap2c	RNA-Seq	zmp_ph244_A08_plate1	15 somite	ERS1372068	ERP016321
tfap2a_tfap2c	RNA-Seq	zmp_ph244_E11_plate3	15 somite	ERS1372069	ERP016321
tfap2a_tfap2c	RNA-Seq	zmp_ph244_D06_plate1	15 somite	ERS1372070	ERP016321
tfap2a_tfap2c	RNA-Seq	zmp_ph244_A10_plate2	15 somite	ERS1372071	ERP016321
tfap2a_tfap2c	RNA-Seq	zmp_ph244_C07_plate3	15 somite	ERS1372072	ERP016321
tfap2a_tfap2c	RNA-Seq	zmp_ph244_A06_plate1	15 somite	ERS1372073	ERP016321
tfap2a_tfap2c	RNA-Seq	zmp_ph244_A11_plate2	15 somite	ERS1372074	ERP016321
tfap2a_tfap2c	RNA-Seq	zmp_ph244_A08_plate2	15 somite	ERS1372075	ERP016321
tfap2a_tfap2c	RNA-Seq	zmp_ph244_C04_plate2	15 somite	ERS1372076	ERP016321
tfap2a_tfap2c	RNA-Seq	zmp_ph244_F09_plate3	15 somite	ERS1372077	ERP016321
tfap2a_tfap2c	RNA-Seq	zmp_ph244_A04_plate1	15 somite	ERS1372078	ERP016321
tfap2a_tfap2c	RNA-Seq	zmp_ph244_B09_plate1	15 somite	ERS1372079	ERP016321
tfap2a_tfap2c	RNA-Seq	zmp_ph244_C02_plate1	15 somite	ERS1372080	ERP016321
tfap2a_tfap2c	RNA-Seq	zmp_ph244_C02_plate3	15 somite	ERS1372081	ERP016321
tfap2a_tfap2c	RNA-Seq	zmp_ph244_B05_plate3	15 somite	ERS1372082	ERP016321
tfap2a_tfap2c	RNA-Seq	zmp_ph244_B12_plate1	15 somite	ERS1372083	ERP016321
tfap2a_tfap2c	RNA-Seq	zmp_ph244_A05_plate3	15 somite	ERS1372084	ERP016321
tfap2a_tfap2c	RNA-Seq	zmp_ph244_E05_plate2	15 somite	ERS1372085	ERP016321
tfap2a_tfap2c	RNA-Seq	zmp_ph244_A05_plate1	15 somite	ERS1372086	ERP016321
tfap2a_tfap2c	RNA-Seq	zmp_ph244_A09_plate2	15 somite	ERS1372087	ERP016321
tfap2a_tfap2c	RNA-Seq	zmp_ph244_E01_plate1	15 somite	ERS1372088	ERP016321
tfap2a_tfap2c	RNA-Seq	zmp_ph244_B06_plate1	15 somite	ERS1372089	ERP016321
tfap2a_tfap2c	RNA-Seq	zmp_ph244_A07_plate3	15 somite	ERS1372090	ERP016321
tfap2a_tfap2c	RNA-Seq	zmp_ph244_A11_plate1	15 somite	ERS1372091	ERP016321
tfap2a_tfap2c	RNA-Seq	zmp_ph244_A02_plate2	15 somite	ERS1372092	ERP016321
tfap2a_tfap2c	RNA-Seq	zmp_ph244_B04_plate3	15 somite	ERS1372093	ERP016321
tfap2a_tfap2c	RNA-Seq	zmp_ph244_A12_plate3	15 somite	ERS1372094	ERP016321
tfap2a_tfap2c	RNA-Seq	zmp_ph244_C10_plate1	15 somite	ERS1372095	ERP016321
tfap2a_tfap2c	RNA-Seq	zmp_ph244_B02_plate2	15 somite	ERS1372096	ERP016321
tfap2a_tfap2c	RNA-Seq	zmp_ph244_C06_plate2	15 somite	ERS1372097	ERP016321
tfap2a_tfap2c	RNA-Seq	zmp_ph244_B07_plate2	15 somite	ERS1372098	ERP016321
tfap2a_tfap2c	RNA-Seq	zmp_ph244_C11_plate2	15 somite	ERS1372099	ERP016321
tfap2a_tfap2c	RNA-Seq	zmp_ph244_E06_plate3	15 somite	ERS1372100	ERP016321
tfap2a_tfap2c	RNA-Seq	zmp_ph244_B03_plate1	15 somite	ERS1372101	ERP016321
tfap2a_tfap2c	RNA-Seq	zmp_ph244_A10_plate1	15 somite	ERS1372102	ERP016321
tfap2a_tfap2c	RNA-Seq	zmp_ph244_E03_plate3	15 somite	ERS1372103	ERP016321
tfap2a_tfap2c	RNA-Seq	zmp_ph244_E02_plate2	15 somite	ERS1372104	ERP016321
tfap2a_tfap2c	RNA-Seq	zmp_ph244_E09_plate3	15 somite	ERS1372105	ERP016321
tfap2a_tfap2c	RNA-Seq	zmp_ph244_F03_plate3	15 somite	ERS1372106	ERP016321
tfap2a_tfap2c	RNA-Seq	zmp_ph244_B03_plate2	15 somite	ERS1372107	ERP016321
tfap2a_tfap2c	RNA-Seq	zmp_ph244_B09_plate2	15 somite	ERS1372108	ERP016321
tfap2a_tfap2c	RNA-Seq	zmp_ph244_F01_plate2	15 somite	ERS1372109	ERP016321
tfap2a_tfap2c	RNA-Seq	zmp_ph244_C04_plate1	15 somite	ERS1372110	ERP016321
tfap2a_tfap2c	RNA-Seq	zmp_ph244_B10_plate1	15 somite	ERS1372111	ERP016321
tfap2a_tfap2c	RNA-Seq	zmp_ph244_C09_plate3	15 somite	ERS1372112	ERP016321
tfap2a_tfap2c	RNA-Seq	zmp_ph244_D02_plate3	15 somite	ERS1372113	ERP016321
tfap2a_tfap2c	RNA-Seq	zmp_ph244_B02_plate1	15 somite	ERS1372114	ERP016321
tfap2a_tfap2c	RNA-Seq	zmp_ph244_E11_plate1	15 somite	ERS1372115	ERP016321
tfap2a_tfap2c	RNA-Seq	zmp_ph244_C05_plate2	15 somite	ERS1372116	ERP016321
tfap2a_tfap2c	RNA-Seq	zmp_ph244_B03_plate3	15 somite	ERS1372117	ERP016321
tfap2a_tfap2c	RNA-Seq	zmp_ph244_A12_plate1	15 somite	ERS1372118	ERP016321
tfap2a_tfap2c	RNA-Seq	zmp_ph244_B08_plate2	15 somite	ERS1372119	ERP016321
tfap2a_tfap2c	RNA-Seq	zmp_ph244_A02_plate1	15 somite	ERS1372120	ERP016321
sox10:mg	FACS RNA-Seq	zmp_phenotype_267_C3	22-23 hpf	ERS1571848	ERP021707
sox10:mg	FACS RNA-Seq	zmp_phenotype_267_C4	22-23 hpf	ERS1571849	ERP021707
sox10:mg	FACS RNA-Seq	zmp_phenotype_267_C5	22-23 hpf	ERS1571850	ERP021707
sox10:mg	FACS RNA-Seq	zmp_phenotype_267_C6	22-23 hpf	ERS1571851	ERP021707
sox10:mg	FACS RNA-Seq	zmp_phenotype_267_C7	22-23 hpf	ERS1571852	ERP021707
sox10:mg	FACS RNA-Seq	zmp_phenotype_267_C8	22-23 hpf	ERS1571853	ERP021707
sox10:mg	FACS RNA-Seq	zmp_phenotype_267_D1	22-23 hpf	ERS1571854	ERP021707
sox10:mg	FACS RNA-Seq	zmp_phenotype_267_D2	22-23 hpf	ERS1571855	ERP021707
sox10:mg	FACS RNA-Seq	zmp_phenotype_267_D3	22-23 hpf	ERS1571856	ERP021707
sox10:mg	FACS RNA-Seq	zmp_phenotype_267_D4	22-23 hpf	ERS1571857	ERP021707
sox10:mg	FACS RNA-Seq	zmp_phenotype_267_D5	22-23 hpf	ERS1571858	ERP021707
sox10:mg	FACS RNA-Seq	zmp_phenotype_267_D6	22-23 hpf	ERS1571859	ERP021707
sox10:mg	FACS RNA-Seq	zmp_phenotype_267_D7	22-23 hpf	ERS1571860	ERP021707
sox10:mg	FACS RNA-Seq	zmp_phenotype_267_D8	22-23 hpf	ERS1571861	ERP021707
sox10:mg	FACS RNA-Seq	zmp_phenotype_265_A1	22-23 hpf	ERS1575846	ERP021707
sox10:mg	FACS RNA-Seq	zmp_phenotype_265_A2	22-23 hpf	ERS1575847	ERP021707
sox10:mg	FACS RNA-Seq	zmp_phenotype_265_A3	22-23 hpf	ERS1575848	ERP021707
sox10:mg	FACS RNA-Seq	zmp_phenotype_265_A4	22-23 hpf	ERS1575849	ERP021707
sox10:mg	FACS RNA-Seq	zmp_phenotype_265_B1	22-23 hpf	ERS1575850	ERP021707
sox10:mg	FACS RNA-Seq	zmp_phenotype_265_B2	22-23 hpf	ERS1575851	ERP021707
sox10:mg	FACS RNA-Seq	zmp_phenotype_265_B3	22-23 hpf	ERS1575852	ERP021707
sox10:mg	FACS RNA-Seq	zmp_phenotype_265_B4	22-23 hpf	ERS1575853	ERP021707
sox10:mg	FACS RNA-Seq	zmp_phenotype_265_C1	22-23 hpf	ERS1575854	ERP021707
sox10:mg	FACS RNA-Seq	zmp_phenotype_265_C2	22-23 hpf	ERS1575855	ERP021707
sox10:mg	FACS RNA-Seq	zmp_phenotype_265_C3	22-23 hpf	ERS1575856	ERP021707
sox10:mg	FACS RNA-Seq	zmp_phenotype_265_C4	22-23 hpf	ERS1575857	ERP021707
sox10:mg	FACS RNA-Seq	zmp_phenotype_267_C1	22-23 hpf	ERS1575858	ERP021707
sox10:mg	FACS RNA-Seq	zmp_phenotype_267_C2	22-23 hpf	ERS1575859	ERP021707
